# Supplementary material for: Forecasting CO2 emissions of fuel vehicles for an ecological world using ensemble learning, machine learning, and deep learning models
Source: PeerJ Comput Sci. 2024 Aug 7;10:e2234. doi: 10.7717/peerj-cs.2234 (PMC11323052; doi:10.7717/peerj-cs.2234)
Supplement: Supplemental Information 1 [file peerj-cs-10-2234-s001.zip]

Archive with 6 entries (6 files):
- 01_Data_loading_and_preprocessing.txt
- 02_Machine_Learning_Models.txt
- 03_Ensemble_Learning_Models.txt
- 04_Deep_Learning_Models.txt
- 05_Computing_infrastructure.txt
- CO2 Emissions_Canada.csv
