# Supplementary material for: Forecasting CO2 emissions of fuel vehicles for an ecological world using ensemble learning, machine learning, and deep learning models
Source: PeerJ Comput Sci. 2024 Aug 7;10:e2234. doi: 10.7717/peerj-cs.2234 (PMC11323052; doi:10.7717/peerj-cs.2234)
Supplement: Supplemental Information 1 [file peerj-cs-10-2234-s001.zip › 01_Data_loading_and_preprocessing.txt]

# Import necessary libraries
import numpy as np
import pandas as pd
import seaborn as sns
import matplotlib.pyplot as plt
import statsmodels.api as sm

from sklearn.model_selection import train_test_split
from sklearn.preprocessing import StandardScaler
from sklearn.metrics import mean_squared_error
from sklearn.linear_model import LinearRegression
from sklearn.feature_selection import SelectKBest, chi2, f_regression, mutual_info_regression
from sklearn.pipeline import Pipeline, FeatureUnion
from mlxtend.feature_selection import SequentialFeatureSelector as SFS

from scipy.stats import shapiro
from warnings import filterwarnings

filterwarnings('ignore')
pd.options.display.max_columns = None
pd.options.display.float_format = '{:.6f}'.format

# Load data
data = pd.read_csv("CO2 Emissions_Canada.csv")

# Data cleaning and preprocessing
data = data.rename(columns={
    'Vehicle Class': 'Vehicle_Class',
    'Engine Size(L)': 'Engine_Size',
    'Fuel Type': 'Fuel_Type',
    'Fuel Consumption City (L/100 km)': 'Fuel_Consumption_City',
    'Fuel Consumption Hwy (L/100 km)': 'Fuel_Consumption_Hwy',
    'Fuel Consumption Comb (L/100 km)': 'Fuel_Consumption_Comb',
    'Fuel Consumption Comb (mpg)': 'Fuel_Consumption_Comb1',
    'CO2 Emissions(g/km)': 'CO2_Emissions'    
})

# Drop duplicates
data.drop_duplicates(inplace=True)
data.reset_index(inplace=True, drop=True)

# Summary statistics
print(data.describe(include=np.number))

# Missing values
missing_value = pd.DataFrame({
    'Missing Value': data.isnull().sum(),
    'Percentage': (data.isnull().sum() / len(data)) * 100
})
print(missing_value.sort_values(by='Percentage', ascending=False))

# Identify and handle categorical variables
data['Make_Type'] = data['Make'].replace(['PORSCHE', 'MASERATI', 'SRT'], 'Brand_Premium_Plus')
data['Make_Type'] = data['Make_Type'].replace(
    ['ALFA ROMEO', 'AUDI', 'BMW', 'BUICK', 'CADILLAC', 'CHRYSLER', 'DODGE', 'GMC', 'INFINITI', 'JEEP', 
     'JAGUAR', 'LAND ROVER', 'LEXUS', 'MERCEDES-BENZ', 'MINI', 'SMART', 'VOLVO'], 'Brand_Premium')
data['Make_Type'] = data['Make_Type'].replace(['BUGATTI', 'ASTON MARTIN', 'LAMBORGHINI'], 'Brand_High_Performance')
data['Make_Type'] = data['Make_Type'].replace(['ACURA', 'BENTLEY', 'LINCOLN', 'ROLLS-ROYCE', 'GENESIS'], 'Brand_Luxury')
data['Make_Type'] = data['Make_Type'].replace(
    ['CHEVROLET', 'FIAT', 'FORD', 'KIA', 'HONDA', 'HYUNDAI', 'MAZDA', 'MITSUBISHI', 'NISSAN', 'RAM', 
     'SCION', 'SUBARU', 'TOYOTA', 'VOLKSWAGEN'], 'Brand_Mainstream')
data.drop(['Make'], inplace=True, axis=1)

data['Vehicle_Class_Type'] = data['Vehicle_Class'].replace(['COMPACT', 'MINICOMPACT', 'SUBCOMPACT'], 'Compact')
data['Vehicle_Class_Type'] = data['Vehicle_Class_Type'].replace(
    ['MID-SIZE', 'TWO-SEATER', 'FULL-SIZE', 'STATION WAGON - SMALL', 'STATION WAGON - MID-SIZE'], 'Sedan')
data['Vehicle_Class_Type'] = data['Vehicle_Class_Type'].replace(['SUV - SMALL', 'SUV - STANDARD', 'MINIVAN'], 'SUV')
data['Vehicle_Class_Type'] = data['Vehicle_Class_Type'].replace(
    ['VAN - CARGO', 'VAN - PASSENGER', 'PICKUP TRUCK - STANDARD', 'SPECIAL PURPOSE VEHICLE', 'PICKUP TRUCK - SMALL'], 'Truck')
data.drop(['Vehicle_Class'], inplace=True, axis=1)

# Transmission and Fuel Type adjustments
data['Transmission'] = np.where(data['Transmission'].isin(['A4','A5','A6','A7','A8','A9','A10']), 'Automatic', data['Transmission'])
data['Transmission'] = np.where(data['Transmission'].isin(['AS4','AS5','AS6','AS7','AS8','AS9','AS10']), 'Automatic_Selective', data['Transmission'])
data['Transmission'] = np.where(data['Transmission'].isin(['AM5','AM6','AM7','AM8','AM9']), 'Automated Manual', data['Transmission'])
data['Transmission'] = np.where(data['Transmission'].isin(['AV','AV6','AV7','AV8','AV10']), 'CVT', data['Transmission'])
data['Transmission'] = np.where(data['Transmission'].isin(['M5','M6','M7']), 'Manual', data['Transmission'])

data['Fuel_Type'] = np.where(data['Fuel_Type']=='X', 'Regular gasoline', data['Fuel_Type'])
data['Fuel_Type'] = np.where(data['Fuel_Type']=='Z', 'Premium gasoline', data['Fuel_Type'])
data['Fuel_Type'] = np.where(data['Fuel_Type']=='E', 'Ethanol', data['Fuel_Type'])
data['Fuel_Type'] = np.where(data['Fuel_Type']=='D', 'Diesel', data['Fuel_Type'])
data['Fuel_Type'] = np.where(data['Fuel_Type']=='N', 'Natural gas', data['Fuel_Type'])

# Remove natural gas vehicles
data = data[data['Fuel_Type'] != 'Natural gas']
data.drop(['Model'], axis=1, inplace=True)

# Outlier detection and removal
df_num_features = data.select_dtypes(include=np.number)
Q1 = df_num_features.quantile(0.25)
Q3 = df_num_features.quantile(0.75)
IQR = Q3 - Q1
data = data[~((data < (Q1 - 1.5 * IQR)) | (data > (Q3 + 1.5 * IQR))).any(axis=1)]
data.reset_index(inplace=True, drop=True)

# One-hot encoding
df_dummies = pd.get_dummies(data[["Fuel_Type", "Transmission", "Make_Type", "Vehicle_Class_Type"]], drop_first=False)
df_comb = pd.concat([data.select_dtypes(include=np.number), df_dummies], axis=1)

# Feature selection
X = df_comb.drop(['CO2_Emissions'], axis=1)
y = df_comb['CO2_Emissions']

# Chi-squared, f_regression, mutual_info_regression scores
for score_func, name in zip([chi2, f_regression, mutual_info_regression], ['chi2', 'f_regression', 'mutual_info_regression']):
    ranked_feature = SelectKBest(score_func=score_func, k='all')
    ordered_feature = ranked_feature.fit(X, y)
    top_feat = pd.DataFrame(ordered_feature.scores_, columns=['score'])
    top_feat['variables'] = X.columns
    print(f"Top features using {name}:")
    print(top_feat.sort_values(by='score', ascending=False))

# Adding constant
X = sm.add_constant(X)

# Split data
X_train, X_test, y_train, y_test = train_test_split(X, y, test_size=0.2, random_state=10)

# Linear regression model
MLR_model1 = sm.OLS(y_train, X_train).fit()
print(MLR_model1.summary())

# Forward and backward feature selection
linreg = LinearRegression()
for direction, forward in zip(['forward', 'backward'], [True, False]):
    linreg_sfs = SFS(estimator=linreg, k_features='best', forward=forward, verbose=0, scoring='r2')
    sfs_model = linreg_sfs.fit(X_train, y_train)
    print(f'Features selected using {direction} selection:')
    print(sfs_model.k_feature_names_)
    print(f'\nR-Squared: {sfs_model.k_score_}')

# Dropping less significant features based on selection
df_comb.drop(['Transmission_Automatic', 'Transmission_Automatic_Selective', 'Transmission_CVT', 'Transmission_Manual'], axis=1, inplace=True)

# Redefine X and y
X = df_comb.drop(['CO2_Emissions'], axis=1)
y = df_comb['CO2_Emissions']
X = sm.add_constant(X)

# Split data again
X_train, X_test, y_train, y_test = train_test_split(X, y, test_size=0.2, random_state=10)
X_train = X_train.reset_index(drop=True)
y_train = y_train.reset_index(drop=True)

# Linear regression model with reduced features
MLR_model2 = sm.OLS(y_train, X_train).fit()
print(MLR_model2.summary())
