# Supplementary material for: Forecasting CO2 emissions of fuel vehicles for an ecological world using ensemble learning, machine learning, and deep learning models
Source: PeerJ Comput Sci. 2024 Aug 7;10:e2234. doi: 10.7717/peerj-cs.2234 (PMC11323052; doi:10.7717/peerj-cs.2234)
Supplement: Supplemental Information 1 [file peerj-cs-10-2234-s001.zip › 02_Machine_Learning_Models.txt]

import pandas as pd
import numpy as np
import time
from sklearn.model_selection import train_test_split
from sklearn.preprocessing import StandardScaler
from sklearn.metrics import mean_squared_error, r2_score
from sklearn.linear_model import LinearRegression, Ridge, Lasso
from sklearn.tree import DecisionTreeRegressor
from sklearn.neighbors import KNeighborsRegressor
from sklearn.svm import SVR

# Load the dataset
data = pd.read_csv("CO2 Emissions_Canada.csv")

# Define feature matrix X and target vector y
X = data.drop(['CO2 Emissions'], axis=1)
y = data['CO2 Emissions']

# Split the data
X_train, X_test, y_train, y_test = train_test_split(X, y, test_size=0.2, random_state=10)

# Function to evaluate models
def evaluate_model(model, X_train, X_test, y_train, y_test):
    start_time = time.time()
    model.fit(X_train, y_train)
    end_time = time.time()
    y_pred = model.predict(X_test)
    mse = mean_squared_error(y_test, y_pred)
    rmse = np.sqrt(mse)
    r2 = r2_score(y_test, y_pred)
    n = len(X_test)
    p = X_test.shape[1]
    adj_r2 = 1 - (1 - r2) * (n - 1) / (n - p - 1)
    time_taken = end_time - start_time
    return mse, rmse, r2, adj_r2, time_taken

# Initialize models
models = {
    'LinearRegression': LinearRegression(),
    'Ridge': Ridge(),
    'Lasso': Lasso(),
    'DecisionTreeRegressor': DecisionTreeRegressor(),
    'KNeighborsRegressor': KNeighborsRegressor(),
    'SVR': SVR()
}

# Evaluate each model
results = {}
for model_name, model in models.items():
    mse, rmse, r2, adj_r2, time_taken = evaluate_model(model, X_train, X_test, y_train, y_test)
    results[model_name] = {'MSE': mse, 'RMSE': rmse, 'R2': r2, 'Adjusted R2': adj_r2, 'Time Taken': time_taken}

# Display results
results_df = pd.DataFrame(results).T
print("Model Evaluation Results:")
print(results_df)
