# Supplementary material for: Forecasting CO2 emissions of fuel vehicles for an ecological world using ensemble learning, machine learning, and deep learning models
Source: PeerJ Comput Sci. 2024 Aug 7;10:e2234. doi: 10.7717/peerj-cs.2234 (PMC11323052; doi:10.7717/peerj-cs.2234)
Supplement: Supplemental Information 1 [file peerj-cs-10-2234-s001.zip › 04_Deep_Learning_Models.txt]

import pandas as pd
import numpy as np
import time
from sklearn.model_selection import train_test_split
from sklearn.preprocessing import StandardScaler
from sklearn.metrics import mean_squared_error, r2_score
from sklearn.neural_network import MLPRegressor
from sklearn.ensemble import RandomForestRegressor, GradientBoostingRegressor, AdaBoostRegressor, HistGradientBoostingRegressor
from sklearn.svm import SVR
from sklearn.linear_model import LinearRegression, Lasso
from sklearn.neighbors import KNeighborsRegressor
from sklearn.tree import DecisionTreeRegressor
from sklearn.pipeline import Pipeline
from sklearn.preprocessing import StandardScaler
from keras.models import Sequential
from keras.layers import Dense, LSTM, GRU, SimpleRNN
from keras.wrappers.scikit_learn import KerasRegressor

# Load the dataset
data = pd.read_csv("CO2 Emissions_Canada.csv")

# Define feature matrix X and target vector y
X = data.drop(['CO2 Emissions'], axis=1)
y = data['CO2 Emissions']

# Split the data
X_train, X_test, y_train, y_test = train_test_split(X, y, test_size=0.2, random_state=10)

# Function to evaluate models
def evaluate_model(model, X_train, X_test, y_train, y_test):
    start_time = time.time()
    model.fit(X_train, y_train)
    end_time = time.time()
    y_pred = model.predict(X_test)
    mse = mean_squared_error(y_test, y_pred)
    rmse = np.sqrt(mse)
    r2 = r2_score(y_test, y_pred)
    n = len(X_test)
    p = X_test.shape[1]
    adj_r2 = 1 - (1 - r2) * (n - 1) / (n - p - 1)
    time_taken = end_time - start_time
    return mse, rmse, r2, adj_r2, time_taken

# Initialize models
models = {
    'CNNRegressor': Sequential([
        Dense(128, activation='relu', input_shape=(X_train.shape[1],)),
        Dense(64, activation='relu'),
        Dense(32, activation='relu'),
        Dense(1)
    ]),
    'DNNRegressor': Sequential([
        Dense(256, activation='relu', input_shape=(X_train.shape[1],)),
        Dense(128, activation='relu'),
        Dense(64, activation='relu'),
        Dense(1)
    ]),
    'GRURegressor': Sequential([
        GRU(128, input_shape=(X_train.shape[1], 1)),
        Dense(64, activation='relu'),
        Dense(1)
    ]),
    'RNNRegressor': Sequential([
        SimpleRNN(128, input_shape=(X_train.shape[1], 1)),
        Dense(64, activation='relu'),
        Dense(1)
    ]),
    'LSTMRegressor': Sequential([
        LSTM(128, input_shape=(X_train.shape[1], 1)),
        Dense(64, activation='relu'),
        Dense(1)
    ]),
    'MLPRegressor': MLPRegressor(hidden_layer_sizes=(256, 128, 64), activation='relu', max_iter=100),
}

# Evaluate each model
results = {}
for model_name, model in models.items():
    if 'Regressor' in model_name:
        pipeline = Pipeline([('scaler', StandardScaler()), ('model', model)])
        mse, rmse, r2, adj_r2, time_taken = evaluate_model(pipeline, X_train, X_test, y_train, y_test)
        results[model_name] = {'MSE': mse, 'RMSE': rmse, 'R2': r2, 'Adjusted R2': adj_r2, 'Time Taken': time_taken}
    else: # Keras models
        model.compile(loss='mean_squared_error', optimizer='adam')
        mse, rmse, r2, adj_r2, time_taken = evaluate_model(KerasRegressor(build_fn=lambda: model, epochs=100, batch_size=32, verbose=0), X_train, X_test, y_train, y_test)
        results[model_name] = {'MSE': mse, 'RMSE': rmse, 'R2': r2, 'Adjusted R2': adj_r2, 'Time Taken': time_taken}

# Display results
results_df = pd.DataFrame(results).T
print("Model Evaluation Results:")
print(results_df)
