# Supplementary material for: Forecasting CO2 emissions of fuel vehicles for an ecological world using ensemble learning, machine learning, and deep learning models
Source: PeerJ Comput Sci. 2024 Aug 7;10:e2234. doi: 10.7717/peerj-cs.2234 (PMC11323052; doi:10.7717/peerj-cs.2234)
Supplement: Supplemental Information 1 [file peerj-cs-10-2234-s001.zip › 05_Computing_infrastructure.txt]

Experiment environment	  	Specifications
CPU				i5-12650H
GPUs				RTX 3050
RAM				16 GB
SYSTEM				Windows10 64BIT
IDLE SHELL			Python 3.9
IDE				Pycharm
Framework			Pytorch
