# Supplementary material for: Forecasting CO2 emissions of fuel vehicles for an ecological world using ensemble learning, machine learning, and deep learning models
Source: PeerJ Comput Sci. 2024 Aug 7;10:e2234. doi: 10.7717/peerj-cs.2234 (PMC11323052; doi:10.7717/peerj-cs.2234)
Supplement: Supplemental Information 1 [file peerj-cs-10-2234-s001.zip › CO2 Emissions_Canada.csv]

Make	Model	Vehicle Class	Engine Size(L)	Cylinders	Transmission	Fuel Type	Fuel Consumption City (L/100 km)	Fuel Consumption Hwy (L/100 km)	Fuel Consumption Comb (L/100 km)	Fuel Consumption Comb (mpg)	CO2 Emissions(g/km)
ACURA	ILX	COMPACT	2	4	AS5	Z	9.9	6.7	8.5	33	196
ACURA	ILX	COMPACT	2.4	4	M6	Z	11.2	7.7	9.6	29	221
ACURA	ILX HYBRID	COMPACT	1.5	4	AV7	Z	6	5.8	5.9	48	136
ACURA	MDX 4WD	SUV - SMALL	3.5	6	AS6	Z	12.7	9.1	11.1	25	255
ACURA	RDX AWD	SUV - SMALL	3.5	6	AS6	Z	12.1	8.7	10.6	27	244
ACURA	RLX	MID-SIZE	3.5	6	AS6	Z	11.9	7.7	10	28	230
ACURA	TL	MID-SIZE	3.5	6	AS6	Z	11.8	8.1	10.1	28	232
ACURA	TL AWD	MID-SIZE	3.7	6	AS6	Z	12.8	9	11.1	25	255
ACURA	TL AWD	MID-SIZE	3.7	6	M6	Z	13.4	9.5	11.6	24	267
ACURA	TSX	COMPACT	2.4	4	AS5	Z	10.6	7.5	9.2	31	212
ACURA	TSX	COMPACT	2.4	4	M6	Z	11.2	8.1	9.8	29	225
ACURA	TSX	COMPACT	3.5	6	AS5	Z	12.1	8.3	10.4	27	239
ALFA ROMEO	4C	TWO-SEATER	1.8	4	AM6	Z	9.7	6.9	8.4	34	193
ASTON MARTIN	DB9	MINICOMPACT	5.9	12	A6	Z	18	12.6	15.6	18	359
ASTON MARTIN	RAPIDE	SUBCOMPACT	5.9	12	A6	Z	18	12.6	15.6	18	359
ASTON MARTIN	V8 VANTAGE	TWO-SEATER	4.7	8	AM7	Z	17.4	11.3	14.7	19	338
ASTON MARTIN	V8 VANTAGE	TWO-SEATER	4.7	8	M6	Z	18.1	12.2	15.4	18	354
ASTON MARTIN	V8 VANTAGE S	TWO-SEATER	4.7	8	AM7	Z	17.4	11.3	14.7	19	338
ASTON MARTIN	V8 VANTAGE S	TWO-SEATER	4.7	8	M6	Z	18.1	12.2	15.4	18	354
ASTON MARTIN	VANQUISH	MINICOMPACT	5.9	12	A6	Z	18	12.6	15.6	18	359
AUDI	A4	COMPACT	2	4	AV8	Z	9.9	7.4	8.8	32	202
AUDI	A4 QUATTRO	COMPACT	2	4	AS8	Z	11.5	8.1	10	28	230
AUDI	A4 QUATTRO	COMPACT	2	4	M6	Z	10.8	7.5	9.3	30	214
AUDI	A5 CABRIOLET QUATTRO	SUBCOMPACT	2	4	AS8	Z	11.5	8.1	10	28	230
AUDI	A5 QUATTRO	SUBCOMPACT	2	4	AS8	Z	11.5	8.1	10	28	230
AUDI	A5 QUATTRO	SUBCOMPACT	2	4	M6	Z	10.8	7.5	9.3	30	214
AUDI	A6 QUATTRO	MID-SIZE	2	4	AS8	Z	12	8.1	10.2	28	235
AUDI	A6 QUATTRO	MID-SIZE	3	6	AS8	Z	12.8	8.6	10.9	26	251
AUDI	A6 QUATTRO TDI (modified)	MID-SIZE	3	6	AS8	D	9.8	6.2	8.1	35	217
AUDI	A7 QUATTRO	MID-SIZE	3	6	AS8	Z	13.3	8.5	11.2	25	262
AUDI	A7 QUATTRO TDI (modified)	MID-SIZE	3	6	AS8	D	9.8	6.2	8.1	35	217
AUDI	A8	MID-SIZE	3	6	AS8	Z	13.1	8.8	11.2	25	258
AUDI	A8	MID-SIZE	4	8	AS8	Z	13.7	8.3	11.3	25	265
AUDI	A8 TDI (modified)	MID-SIZE	3	6	AS8	D	9.8	6.5	8.4	34	224
AUDI	A8L	FULL-SIZE	3	6	AS8	Z	13.1	8.8	11.2	25	258
AUDI	A8L	FULL-SIZE	4	8	AS8	Z	14.7	9.7	12.5	23	288
AUDI	A8L	FULL-SIZE	6.3	12	AS8	Z	18.7	11.5	15.5	18	363
AUDI	A8L TDI (modified)	FULL-SIZE	3	6	AS8	D	9.8	6.5	8.4	34	224
AUDI	ALLROAD QUATTRO	STATION WAGON - SMALL	2	4	AS8	Z	11.8	8.8	10.5	27	242
AUDI	Q5	SUV - SMALL	2	4	AS8	Z	12	8.5	10.4	27	239
AUDI	Q5	SUV - SMALL	3	6	AS8	Z	12.9	9.2	11.2	25	258
AUDI	Q5 TDI (modified)	SUV - SMALL	3	6	AS8	D	10.2	7.8	9	31	244
AUDI	Q5 HYBRID	SUV - SMALL	2	4	AS8	Z	9.9	8.3	9.2	31	212
AUDI	Q7	SUV - STANDARD	3	6	AS8	Z	15.1	10.9	13.2	21	304
AUDI	Q7 TDI (modified)	SUV - STANDARD	3	6	AS8	D	12.4	8.7	10.7	26	290
AUDI	R8	TWO-SEATER	4.2	8	A7	Z	17.6	11	14.6	19	336
AUDI	R8	TWO-SEATER	4.2	8	M6	Z	21.2	13.4	17.7	16	407
AUDI	R8	TWO-SEATER	5.2	10	A7	Z	18.2	10.6	14.8	19	347
AUDI	R8	TWO-SEATER	5.2	10	M6	Z	21.1	13.8	17.8	16	409
AUDI	R8 SPYDER	TWO-SEATER	4.2	8	A7	Z	17.6	11	14.6	19	336
AUDI	R8 SPYDER	TWO-SEATER	4.2	8	M6	Z	21.2	13.4	17.7	16	407
AUDI	R8 SPYDER	TWO-SEATER	5.2	10	A7	Z	18.2	10.6	14.8	19	347
AUDI	R8 SPYDER	TWO-SEATER	5.2	10	M6	Z	21.1	13.8	17.8	16	409
AUDI	RS 5	SUBCOMPACT	4.2	8	A7	Z	15.3	10.9	13.3	21	306
AUDI	RS 5 CABRIOLET	SUBCOMPACT	4.2	8	A7	Z	15.2	11.3	13.4	21	308
AUDI	RS 7	MID-SIZE	4	8	AS8	Z	15.5	8.8	12.5	23	293
AUDI	S4	COMPACT	3	6	A7	Z	13.2	9.2	11.4	25	262
AUDI	S4	COMPACT	3	6	M6	Z	14.6	9.8	12.4	23	285
AUDI	S5	SUBCOMPACT	3	6	A7	Z	13.2	9.2	11.4	25	262
AUDI	S5	SUBCOMPACT	3	6	M6	Z	14.6	9.8	12.4	23	285
AUDI	S5 CABRIOLET	SUBCOMPACT	3	6	A7	Z	13.3	9.5	11.6	24	267
AUDI	S6	MID-SIZE	4	8	A7	Z	14.2	9.7	12.2	23	281
AUDI	S7	MID-SIZE	4	8	A7	Z	14.2	9.7	12.2	23	281
AUDI	S8	MID-SIZE	4	8	AS8	Z	15.8	9.2	12.8	22	300
AUDI	SQ5	SUV - SMALL	3	6	AS8	Z	14.9	10.1	12.7	22	292
AUDI	TT COUPE QUATTRO	SUBCOMPACT	2	4	A6	Z	10.4	7.6	9.1	31	209
AUDI	TT ROADSTER QUATTRO	TWO-SEATER	2	4	A6	Z	10.4	7.6	9.1	31	209
AUDI	TTS COUPE QUATTRO	SUBCOMPACT	2	4	A6	Z	11.5	8.8	10.3	27	237
AUDI	TTS ROADSTER QUATTRO	TWO-SEATER	2	4	A6	Z	11.5	8.8	10.3	27	237
BENTLEY	CONTINENTAL GT	SUBCOMPACT	4	8	AS8	Z	16.3	9.8	13.4	21	314
BENTLEY	CONTINENTAL GT	SUBCOMPACT	6	12	AS8	Z	18.8	11.5	15.5	18	356
BENTLEY	CONTINENTAL GTC	SUBCOMPACT	4	8	AS8	Z	17.4	10.2	14.2	20	332
BENTLEY	CONTINENTAL GTC	SUBCOMPACT	6	12	AS8	Z	20	12.2	16.5	17	380
BENTLEY	CONTINENTAL GT SPEED CONVERTIBLE	SUBCOMPACT	6	12	AS8	Z	20	12.2	16.5	17	380
BENTLEY	FLYING SPUR	MID-SIZE	6	12	AS8	Z	20.3	11.9	16.5	17	388
BENTLEY	MULSANNE	MID-SIZE	6.8	8	AS8	Z	22.3	14.9	19	15	437
BMW	320i	COMPACT	2	4	A8	Z	10	6.5	8.4	34	193
BMW	320i	COMPACT	2	4	M6	Z	10.4	6.7	8.7	32	200
BMW	320i xDRIVE	COMPACT	2	4	A8	Z	10.2	7	8.8	32	202
BMW	328d xDRIVE	COMPACT	2	4	A8	D	7.6	5.5	6.7	42	181
BMW	328d xDRIVE TOURING	STATION WAGON - SMALL	2	4	A8	D	7.6	5.5	6.7	42	181
BMW	328i	COMPACT	2	4	A8	Z	10	6.5	8.4	34	193
BMW	328i	COMPACT	2	4	M6	Z	10.4	6.7	8.7	32	200
BMW	328i xDRIVE	COMPACT	2	4	A8	Z	10.6	7.2	9.1	31	209
BMW	328i xDRIVE GRAN TURISMO	FULL-SIZE	2	4	A8	Z	10.6	7.2	9.1	31	209
BMW	328i xDRIVE TOURING	STATION WAGON - SMALL	2	4	A8	Z	10.6	7.2	9.1	31	209
BMW	335i	COMPACT	3	6	A8	Z	11.4	7.3	9.6	29	221
BMW	335i	COMPACT	3	6	M6	Z	11.8	7.9	10	28	230
BMW	335i xDRIVE	COMPACT	3	6	A8	Z	11.7	7.8	9.9	29	228
BMW	335i xDRIVE	COMPACT	3	6	M6	Z	11.9	8.3	10.3	27	237
BMW	335i xDRIVE GRAN TURISMO	FULL-SIZE	3	6	A8	Z	11.9	8	10.1	28	232
BMW	428i COUPE	COMPACT	2	4	A8	Z	10	6.5	8.4	34	193
BMW	428i COUPE	COMPACT	2	4	M6	Z	10.4	6.7	8.7	32	200
BMW	428i xDRIVE COUPE	COMPACT	2	4	A8	Z	10.6	7.2	9.1	31	209
BMW	435i COUPE	COMPACT	3	6	A8	Z	11.4	7.3	9.6	29	221
BMW	435i COUPE	COMPACT	3	6	M6	Z	11.8	7.9	10	28	230
BMW	435i xDRIVE COUPE	COMPACT	3	6	A8	Z	11.7	7.8	9.9	29	228
BMW	435i xDRIVE COUPE	COMPACT	3	6	M6	Z	11.9	8.3	10.3	27	237
BMW	528i	MID-SIZE	2	4	A8	Z	10.2	7	8.8	32	202
BMW	528i xDRIVE	MID-SIZE	2	4	A8	Z	10.6	7.2	9.1	31	209
BMW	535d xDRIVE	MID-SIZE	3	6	A8	D	9.2	6.4	7.9	36	213
BMW	535i xDRIVE	MID-SIZE	3	6	A8	Z	11.9	8	10.1	28	232
BMW	535i xDRIVE GRAN TURISMO	FULL-SIZE	3	6	A8	Z	12.5	8.6	10.7	26	246
BMW	550i xDRIVE	MID-SIZE	4.4	8	A8	Z	14.4	9.6	12.2	23	281
BMW	550i xDRIVE GRAN TURISMO	FULL-SIZE	4.4	8	A8	Z	15	9.8	12.7	22	292
BMW	640i xDRIVE GRAN COUPE	COMPACT	3	6	A8	Z	11.9	8	10.1	28	232
BMW	650i xDRIVE CABRIOLET	SUBCOMPACT	4.4	8	A8	Z	15	9.8	12.7	22	292
BMW	650i xDRIVE COUPE	COMPACT	4.4	8	A8	Z	14.4	9.6	12.2	23	281
BMW	650i xDRIVE GRAN COUPE	COMPACT	4.4	8	A8	Z	15	9.8	12.7	22	292
BMW	740Li xDRIVE	FULL-SIZE	3	6	A8	Z	12.5	8.6	10.7	26	246
BMW	750i xDRIVE	FULL-SIZE	4.4	8	A8	Z	15	9.8	12.7	22	292
BMW	750Li xDRIVE	FULL-SIZE	4.4	8	A8	Z	15	9.8	12.7	22	292
BMW	760Li	FULL-SIZE	6	12	A8	Z	18.7	11.5	15.5	18	356
BMW	ACTIVEHYBRID 3	COMPACT	3	6	A8	Z	9.2	7.1	8.3	34	191
BMW	ACTIVEHYBRID 5	MID-SIZE	3	6	A8	Z	10.5	7.9	9.3	30	214
BMW	ACTIVEHYBRID 7L	FULL-SIZE	3	6	A8	Z	10.5	7.6	9.2	31	212
BMW	ALPINA B7 xDRIVE LWB	FULL-SIZE	4.4	8	A8	Z	15	9.8	12.7	22	292
BMW	ALPINA B7 xDRIVE SWB	FULL-SIZE	4.4	8	A8	Z	15	9.8	12.7	22	292
BMW	M5	MID-SIZE	4.4	8	AM7	Z	17.3	11.5	14.7	19	338
BMW	M5	MID-SIZE	4.4	8	M6	Z	16.2	10.9	13.8	20	317
BMW	M6	COMPACT	4.4	8	AM7	Z	17.3	11.5	14.7	19	338
BMW	M6	COMPACT	4.4	8	M6	Z	16.2	10.9	13.8	20	317
BMW	M6 CABRIOLET	SUBCOMPACT	4.4	8	AM7	Z	17.3	11.5	14.7	19	338
BMW	M6 CABRIOLET	SUBCOMPACT	4.4	8	M6	Z	16.2	10.9	13.8	20	317
BMW	M6 GRAN COUPE	COMPACT	4.4	8	AM7	Z	17.3	11.5	14.7	19	338
BMW	M6 GRAN COUPE	COMPACT	4.4	8	M6	Z	16.2	10.9	13.8	20	317
BMW	X1 xDRIVE28i	SUV - SMALL	2	4	A8	Z	10.6	7.2	9.1	31	209
BMW	X1 xDRIVE35i	SUV - SMALL	3	6	A6	Z	13.2	8.9	11.3	25	260
BMW	X3 xDRIVE28i	SUV - SMALL	2	4	A8	Z	11.2	8.5	10	28	230
BMW	X3 xDRIVE35i	SUV - SMALL	3	6	A8	Z	12.6	9.1	11	26	253
BMW	X5 xDRIVE35i	SUV - STANDARD	3	6	A8	Z	12.9	8.8	11.1	25	255
BMW	X5 xDRIVE50i	SUV - STANDARD	4.4	8	A8	Z	16.3	10.9	13.9	20	320
BMW	X6 M	SUV - STANDARD	4.4	8	A6	Z	18.1	13.7	16.1	18	370
BMW	X6 xDRIVE35i	SUV - STANDARD	3	6	A8	Z	13.6	9.8	11.9	24	274
BMW	X6 xDRIVE50i	SUV - STANDARD	4.4	8	A8	Z	16.4	11.3	14.1	20	324
BMW	Z4 sDRIVE28i	TWO-SEATER	2	4	A8	Z	10.8	7.1	9.1	31	209
BMW	Z4 sDRIVE28i	TWO-SEATER	2	4	M6	Z	10.4	6.7	8.7	32	200
BMW	Z4 sDRIVE35i	TWO-SEATER	3	6	AM7	Z	13.7	10.1	12.1	23	278
BMW	Z4 sDRIVE35i	TWO-SEATER	3	6	M6	Z	12.7	9	11	26	253
BMW	Z4 sDRIVE35is	TWO-SEATER	3	6	AM7	Z	13.7	10.1	12.1	23	278
BUICK	ENCLAVE	SUV - STANDARD	3.6	6	A6	X	14.3	9.9	12.3	23	283
BUICK	ENCLAVE AWD	SUV - STANDARD	3.6	6	A6	X	14.6	10.2	12.6	22	290
BUICK	ENCORE	SUV - SMALL	1.4	4	AS6	X	9.5	7.2	8.5	33	196
BUICK	ENCORE AWD	SUV - SMALL	1.4	4	AS6	X	10.2	8	9.2	31	212
BUICK	LACROSSE	MID-SIZE	3.6	6	AS6	X	13.7	8.7	11.5	25	264
BUICK	LACROSSE	MID-SIZE	3.6	6	AS6	E	18.4	12.2	15.6	18	250
BUICK	LACROSSE AWD	MID-SIZE	3.6	6	AS6	X	13.7	8.9	11.5	25	264
BUICK	LACROSSE AWD	MID-SIZE	3.6	6	AS6	E	19.4	13	16.5	17	264
BUICK	LACROSSE eASSIST	MID-SIZE	2.4	4	AS6	X	9.6	6.5	8.2	34	189
BUICK	REGAL	MID-SIZE	2	4	AS6	Z	11.5	7.9	9.9	29	228
BUICK	REGAL	MID-SIZE	2	4	M6	Z	11.6	7.5	9.8	29	225
BUICK	REGAL AWD	MID-SIZE	2	4	AS6	Z	12.3	8.7	10.7	26	246
BUICK	REGAL eASSIST	MID-SIZE	2.4	4	AS6	X	9.6	6.5	8.2	34	189
BUICK	VERANO	COMPACT	2	4	AS6	Z	11.5	7.9	9.9	29	228
BUICK	VERANO	COMPACT	2	4	M6	Z	11.6	7.5	9.8	29	225
BUICK	VERANO	COMPACT	2.4	4	AS6	X	11.3	7.4	9.5	30	218
CADILLAC	ATS	COMPACT	2	4	AS6	Z	11.3	7.5	9.6	29	221
CADILLAC	ATS	COMPACT	2	4	M6	Z	12.1	7.9	10.2	28	235
CADILLAC	ATS	COMPACT	2.5	4	AS6	X	10.5	7.2	9	31	207
CADILLAC	ATS	COMPACT	3.6	6	AS6	X	12.8	8.5	10.9	26	251
CADILLAC	ATS AWD	COMPACT	2	4	AS6	Z	11.8	8.1	10.1	28	232
CADILLAC	ATS AWD	COMPACT	3.6	6	AS6	X	13.1	9	11.3	25	260
CADILLAC	CTS COUPE	MID-SIZE	3.6	6	AS6	X	13.2	8.7	11.2	25	258
CADILLAC	CTS COUPE AWD	MID-SIZE	3.6	6	AS6	X	13.3	9	11.4	25	262
CADILLAC	CTS SEDAN	MID-SIZE	2	4	AS6	Z	11.9	7.9	10.1	28	232
CADILLAC	CTS SEDAN	MID-SIZE	3.6	6	AS8	X	12.9	8.2	10.8	26	248
CADILLAC	CTS SEDAN AWD	MID-SIZE	2	4	AS6	Z	12.6	8.5	10.8	26	248
CADILLAC	CTS SEDAN AWD	MID-SIZE	3.6	6	AS6	X	13.1	9	11.3	25	260
CADILLAC	CTS SEDAN Vsport	MID-SIZE	3.6	6	AS8	Z	15.1	9.9	12.8	22	294
CADILLAC	CTS SPORT WAGON	STATION WAGON - SMALL	3	6	AS6	X	12.7	8.9	11	26	253
CADILLAC	CTS SPORT WAGON	STATION WAGON - SMALL	3.6	6	AS6	X	13.3	8.9	11.3	25	260
CADILLAC	CTS SPORT WAGON AWD	STATION WAGON - SMALL	3	6	AS6	X	12.8	9.1	11.1	25	255
CADILLAC	CTS SPORT WAGON AWD	STATION WAGON - SMALL	3.6	6	AS6	X	13.3	9	11.4	25	262
CADILLAC	CTS-V COUPE	MID-SIZE	6.2	8	AS6	Z	19.7	12.9	16.6	17	382
CADILLAC	CTS-V COUPE	MID-SIZE	6.2	8	M6	Z	16.7	12.5	14.8	19	340
CADILLAC	CTS-V SEDAN	MID-SIZE	6.2	8	AS6	Z	19.7	12.9	16.6	17	382
CADILLAC	CTS-V SEDAN	MID-SIZE	6.2	8	M6	Z	16.7	12.5	14.8	19	340
CADILLAC	CTS-V SPORT WAGON	STATION WAGON - SMALL	6.2	8	AS6	Z	19.7	12.9	16.6	17	382
CADILLAC	CTS-V SPORT WAGON	STATION WAGON - SMALL	6.2	8	M6	Z	16.7	12.5	14.8	19	340
CADILLAC	ESCALADE AWD	SUV - STANDARD	6.2	8	A6	Z	17	11.8	14.7	19	338
CADILLAC	ESCALADE AWD	SUV - STANDARD	6.2	8	A6	E	23.3	16.1	20.1	14	322
CADILLAC	ESCALADE ESV AWD	SUV - STANDARD	6.2	8	A6	Z	18.8	13.4	16.4	17	377
CADILLAC	ESCALADE ESV AWD	SUV - STANDARD	6.2	8	A6	E	25.7	17.8	22.1	13	354
CADILLAC	SRX	SUV - STANDARD	3.6	6	AS6	X	14.3	9.8	12.3	23	283
CADILLAC	SRX AWD	SUV - STANDARD	3.6	6	AS6	X	14.8	10.4	12.8	22	294
CADILLAC	XTS	FULL-SIZE	3.6	6	AS6	X	13.6	8.6	11.4	25	262
CADILLAC	XTS AWD	FULL-SIZE	3.6	6	AS6	X	14	9.1	11.8	24	271
CADILLAC	XTS Vsport AWD	FULL-SIZE	3.6	6	AS6	Z	14.8	9.8	12.6	22	290
CHEVROLET	CAMARO	COMPACT	3.6	6	AS6	X	13.2	8.7	11.2	25	258
CHEVROLET	CAMARO	COMPACT	3.6	6	M6	X	14.2	8.6	11.7	24	269
CHEVROLET	CAMARO 2LS	COMPACT	3.6	6	AS6	X	12.7	7.9	10.5	27	242
CHEVROLET	CAMARO SS	COMPACT	6.2	8	AS6	Z	15.3	9.8	12.8	22	294
CHEVROLET	CAMARO SS	COMPACT	6.2	8	M6	Z	15	9.9	12.7	22	292
CHEVROLET	CAMARO ZL1	COMPACT	6.2	8	AS6	Z	19.7	12.9	16.6	17	382
CHEVROLET	CAMARO ZL1	COMPACT	6.2	8	M6	Z	16.7	12.5	14.8	19	340
CHEVROLET	CORVETTE	TWO-SEATER	6.2	8	AS6	Z	14.9	8.5	12	24	276
CHEVROLET	CORVETTE	TWO-SEATER	6.2	8	M7	Z	13.7	8.2	11.2	25	258
CHEVROLET	CRUZE	MID-SIZE	1.4	4	AS6	X	9.1	6.3	7.8	36	179
CHEVROLET	CRUZE	MID-SIZE	1.4	4	M6	X	9.1	6.3	7.8	36	179
CHEVROLET	CRUZE	MID-SIZE	1.8	4	AS6	X	10.5	6.7	8.8	32	202
CHEVROLET	CRUZE	MID-SIZE	1.8	4	M6	X	9.5	6.5	8.2	34	189
CHEVROLET	CRUZE DIESEL	MID-SIZE	2	4	AS6	D	8.7	5.1	7.1	40	192
CHEVROLET	CRUZE ECO	MID-SIZE	1.4	4	A6	X	9.1	6	7.7	37	177
CHEVROLET	CRUZE ECO	MID-SIZE	1.4	4	M6	X	8.4	5.6	7.1	40	163
CHEVROLET	EQUINOX	SUV - SMALL	2.4	4	A6	X	10.5	7.3	9.1	31	209
CHEVROLET	EQUINOX	SUV - SMALL	3.6	6	A6	X	13.9	9.6	12	24	276
CHEVROLET	EQUINOX	SUV - SMALL	3.6	6	A6	E	18.8	13.1	16.2	17	259
CHEVROLET	EQUINOX AWD	SUV - SMALL	2.4	4	A6	X	11.5	8.2	10	28	230
CHEVROLET	EQUINOX AWD	SUV - SMALL	3.6	6	A6	X	14.8	9.9	12.6	22	290
CHEVROLET	EQUINOX AWD	SUV - SMALL	3.6	6	A6	E	19.8	13.6	17	17	272
CHEVROLET	EXPRESS 1500 CARGO	VAN - CARGO	4.3	6	A4	X	17.1	12.7	15.1	19	347
CHEVROLET	EXPRESS 1500 CARGO	VAN - CARGO	5.3	8	A4	X	18	13.4	15.9	18	366
CHEVROLET	EXPRESS 1500 CARGO	VAN - CARGO	5.3	8	A4	E	23.5	17.7	20.9	14	334
CHEVROLET	EXPRESS 1500 CARGO AWD	VAN - CARGO	5.3	8	A4	X	18.3	14.2	16.5	17	380
CHEVROLET	EXPRESS 1500 CARGO AWD	VAN - CARGO	5.3	8	A4	E	23.7	18.8	21.5	13	344
CHEVROLET	EXPRESS 1500 CARGO CONV	VAN - CARGO	5.3	8	A4	X	18.6	13.9	16.5	17	380
CHEVROLET	EXPRESS 1500 CARGO CONV	VAN - CARGO	5.3	8	A4	E	23.9	18.5	21.5	13	344
CHEVROLET	EXPRESS 1500 CARGO CONV AWD	VAN - CARGO	5.3	8	A4	X	18.3	14.2	16.5	17	380
CHEVROLET	EXPRESS 1500 CARGO CONV AWD	VAN - CARGO	5.3	8	A4	E	25.3	19.3	22.6	12	362
CHEVROLET	EXPRESS 1500 PASSENGER	VAN - PASSENGER	5.3	8	A4	X	18.6	13.9	16.5	17	380
CHEVROLET	EXPRESS 1500 PASSENGER	VAN - PASSENGER	5.3	8	A4	E	23.9	18.5	21.5	13	344
CHEVROLET	EXPRESS 1500 PASSENGER AWD	VAN - PASSENGER	5.3	8	A4	X	18.3	14.2	16.5	17	380
CHEVROLET	EXPRESS 1500 PASSENGER AWD	VAN - PASSENGER	5.3	8	A4	E	25.3	19.3	22.6	12	362
CHEVROLET	EXPRESS 2500 PASSENGER	VAN - PASSENGER	4.8	8	A6	X	21.1	14.2	18	16	414
CHEVROLET	EXPRESS 2500 PASSENGER	VAN - PASSENGER	6	8	A6	X	21.9	15	18.8	15	432
CHEVROLET	EXPRESS 2500 PASSENGER	VAN - PASSENGER	6	8	A6	E	30	20.4	25.7	11	411
CHEVROLET	EXPRESS 3500 PASSENGER	VAN - PASSENGER	4.8	8	A6	X	21.3	14.3	18.2	16	419
CHEVROLET	EXPRESS 3500 PASSENGER	VAN - PASSENGER	6	8	A6	X	22.1	15	18.9	15	435
CHEVROLET	EXPRESS 3500 PASSENGER	VAN - PASSENGER	6	8	A6	E	30.2	20.5	25.8	11	413
CHEVROLET	IMPALA	FULL-SIZE	2.5	4	AS6	X	11.3	7.5	9.6	29	221
CHEVROLET	IMPALA	FULL-SIZE	3.6	6	AS6	X	12.6	8.2	10.6	27	244
CHEVROLET	IMPALA	FULL-SIZE	3.6	6	AS6	E	16.7	11.3	14.3	20	229
CHEVROLET	IMPALA ECO	FULL-SIZE	2.4	4	AS6	X	10	7	8.7	32	200
CHEVROLET	MALIBU	MID-SIZE	2	4	AS6	Z	11.5	7.9	9.9	29	228
CHEVROLET	MALIBU	MID-SIZE	2.5	4	AS6	X	9.3	6.4	8	35	184
CHEVROLET	ORLANDO	SUV - SMALL	2.4	4	AS6	X	12.2	8.6	10.6	27	244
CHEVROLET	ORLANDO	SUV - SMALL	2.4	4	M6	X	11.8	8.3	10.2	28	235
CHEVROLET	SILVERADO	PICKUP TRUCK - STANDARD	4.3	6	A6	X	13.4	9.9	11.8	24	271
CHEVROLET	SILVERADO	PICKUP TRUCK - STANDARD	4.3	6	A6	E	18.9	14.2	16.8	17	269
CHEVROLET	SILVERADO	PICKUP TRUCK - STANDARD	5.3	8	A6	X	14.6	10.3	12.7	22	292
CHEVROLET	SILVERADO	PICKUP TRUCK - STANDARD	5.3	8	A6	E	19.5	13.7	16.9	17	270
CHEVROLET	SILVERADO	PICKUP TRUCK - STANDARD	6.2	8	A6	Z	16.3	11.4	14.1	20	324
CHEVROLET	SILVERADO 4WD	PICKUP TRUCK - STANDARD	4.3	6	A6	X	14.2	10.6	12.6	22	290
CHEVROLET	SILVERADO 4WD	PICKUP TRUCK - STANDARD	4.3	6	A6	E	20	15.1	17.8	16	285
CHEVROLET	SILVERADO 4WD	PICKUP TRUCK - STANDARD	5.3	8	A6	X	14.9	10.6	13	22	299
CHEVROLET	SILVERADO 4WD	PICKUP TRUCK - STANDARD	5.3	8	A6	E	19.9	14.2	17.3	16	277
CHEVROLET	SILVERADO 4WD	PICKUP TRUCK - STANDARD	6.2	8	A6	Z	16.4	11.7	14.3	20	329
CHEVROLET	SONIC	COMPACT	1.4	4	AS6	X	9.1	6.7	8	35	184
CHEVROLET	SONIC	COMPACT	1.4	4	M6	X	8.5	6.2	7.5	38	173
CHEVROLET	SONIC	COMPACT	1.8	4	AS6	X	9.6	6.6	8.3	34	191
CHEVROLET	SONIC	COMPACT	1.8	4	M5	X	8.9	6.7	7.9	36	182
CHEVROLET	SONIC RS	COMPACT	1.4	4	AS6	X	9.4	7	8.3	34	191
CHEVROLET	SONIC RS	COMPACT	1.4	4	M6	X	8.8	7	8	35	184
CHEVROLET	SONIC 5	MID-SIZE	1.4	4	AS6	X	9.1	6.7	8	35	184
CHEVROLET	SONIC 5	MID-SIZE	1.4	4	M6	X	8.5	6.2	7.5	38	172
CHEVROLET	SONIC 5	MID-SIZE	1.8	4	AS6	X	9.6	6.6	8.3	34	191
CHEVROLET	SONIC 5	MID-SIZE	1.8	4	M5	X	8.9	6.7	7.9	36	182
CHEVROLET	SONIC 5 RS	MID-SIZE	1.4	4	AS6	X	9.4	7	8.3	34	191
CHEVROLET	SONIC 5 RS	MID-SIZE	1.4	4	M6	X	8.8	7	8	35	184
CHEVROLET	SPARK	SUBCOMPACT	1.2	4	AV	X	7.7	6	6.9	41	159
CHEVROLET	SPARK	SUBCOMPACT	1.2	4	M5	X	7.6	6	6.9	41	159
CHEVROLET	SUBURBAN	SUV - STANDARD	5.3	8	A6	X	16	11.1	13.8	20	317
CHEVROLET	SUBURBAN	SUV - STANDARD	5.3	8	A6	E	21.5	14.6	18.4	15	294
CHEVROLET	SUBURBAN 4WD	SUV - STANDARD	5.3	8	A6	X	16	11.1	13.8	20	317
CHEVROLET	SUBURBAN 4WD	SUV - STANDARD	5.3	8	A6	E	21.5	14.6	18.4	15	294
CHEVROLET	TAHOE	SUV - STANDARD	5.3	8	A6	X	16	11.1	13.8	20	317
CHEVROLET	TAHOE	SUV - STANDARD	5.3	8	A6	E	21.5	14.6	18.4	15	294
CHEVROLET	TAHOE 4WD	SUV - STANDARD	5.3	8	A6	X	16	11.1	13.8	20	317
CHEVROLET	TAHOE 4WD	SUV - STANDARD	5.3	8	A6	E	21.5	14.6	18.4	15	294
CHEVROLET	TRAVERSE	SUV - STANDARD	3.6	6	A6	X	14.3	9.9	12.3	23	283
CHEVROLET	TRAVERSE AWD	SUV - STANDARD	3.6	6	A6	X	14.6	10.2	12.6	22	290
CHEVROLET	TRAX	SUV - SMALL	1.4	4	AS6	X	9.4	7.1	8.4	34	193
CHEVROLET	TRAX	SUV - SMALL	1.4	4	M6	X	9.1	6.8	8.1	35	186
CHEVROLET	TRAX AWD	SUV - SMALL	1.4	4	AS6	X	10	7.8	9	31	207
CHRYSLER	300	FULL-SIZE	3.6	6	A8	X	12.4	7.7	10.3	27	237
CHRYSLER	200 CONVERTIBLE	COMPACT	2.4	4	A4	X	11.7	8.2	10.1	28	232
CHRYSLER	200 CONVERTIBLE	COMPACT	2.4	4	A6	X	12.9	8.1	10.7	26	246
CHRYSLER	200 CONVERTIBLE FFV	COMPACT	3.6	6	A6	X	12.5	8.1	10.5	27	242
CHRYSLER	200 CONVERTIBLE FFV	COMPACT	3.6	6	A6	E	17	11.2	14.4	20	230
CHRYSLER	200 SEDAN	MID-SIZE	2.4	4	A4	X	11.2	8	9.8	29	225
CHRYSLER	200 SEDAN	MID-SIZE	2.4	4	A6	X	12	7.6	10	28	230
CHRYSLER	200 SEDAN FFV	MID-SIZE	3.6	6	A6	X	12.5	8.1	10.5	27	242
CHRYSLER	200 SEDAN FFV	MID-SIZE	3.6	6	A6	E	17	11.2	14.4	20	230
CHRYSLER	300 (MDS)	FULL-SIZE	5.7	8	A5	X	15.8	9.2	12.8	22	294
CHRYSLER	300 AWD	FULL-SIZE	3.6	6	A8	X	12.8	8.6	10.9	26	251
CHRYSLER	300 AWD (MDS)	FULL-SIZE	5.7	8	A5	X	16.1	10	13.4	21	308
CHRYSLER	300 AWD FFV	FULL-SIZE	3.6	6	A8	X	12.8	8.6	10.9	26	251
CHRYSLER	300 AWD FFV	FULL-SIZE	3.6	6	A8	E	17.3	11.7	14.8	19	237
CHRYSLER	300 FFV	FULL-SIZE	3.6	6	A8	X	12.4	7.7	10.3	27	237
CHRYSLER	300 FFV	FULL-SIZE	3.6	6	A8	E	16.8	10.3	13.9	20	222
CHRYSLER	300 SRT (MDS)	FULL-SIZE	6.4	8	A5	Z	16.7	10.3	13.8	20	317
CHRYSLER	TOWN & COUNTRY FFV	MINIVAN	3.6	6	A6	X	14.1	9.5	12	24	276
CHRYSLER	TOWN & COUNTRY FFV	MINIVAN	3.6	6	A6	E	19.7	13.3	16.8	17	269
DODGE	AVENGER	MID-SIZE	2.4	4	A4	X	11.2	8	9.8	29	225
DODGE	AVENGER	MID-SIZE	2.4	4	A6	X	12	7.6	10	28	230
DODGE	AVENGER FFV	MID-SIZE	3.6	6	A6	X	12.5	8.1	10.5	27	242
DODGE	AVENGER FFV	MID-SIZE	3.6	6	A6	E	17	11.2	14.4	20	230
DODGE	CHALLENGER	MID-SIZE	3.6	6	A5	X	13.2	8.7	11.2	25	258
DODGE	CHALLENGER	MID-SIZE	5.7	8	M6	X	15.6	10	13.1	22	301
DODGE	CHALLENGER (MDS)	MID-SIZE	5.7	8	A5	X	15.8	9.2	12.8	22	294
DODGE	CHALLENGER SRT	MID-SIZE	6.4	8	M6	Z	16.8	10.4	13.9	20	320
DODGE	CHALLENGER SRT (MDS)	MID-SIZE	6.4	8	A5	Z	16.7	10.3	13.8	20	317
DODGE	CHARGER	FULL-SIZE	3.6	6	A5	X	13.2	8.7	11.2	25	258
DODGE	CHARGER	FULL-SIZE	3.6	6	A8	X	12.4	7.7	10.3	27	237
DODGE	CHARGER (MDS)	FULL-SIZE	5.7	8	A5	X	15.8	9.2	12.8	22	294
DODGE	CHARGER AWD	FULL-SIZE	3.6	6	A8	X	12.8	8.6	10.9	26	251
DODGE	CHARGER AWD (MDS)	FULL-SIZE	5.7	8	A5	X	16.1	10	13.4	21	308
DODGE	CHARGER AWD FFV	FULL-SIZE	3.6	6	A8	X	12.8	8.6	10.9	26	251
DODGE	CHARGER AWD FFV	FULL-SIZE	3.6	6	A8	E	17.3	11.7	14.8	19	237
DODGE	CHARGER FFV	FULL-SIZE	3.6	6	A5	X	13.2	8.7	11.2	25	258
DODGE	CHARGER FFV	FULL-SIZE	3.6	6	A5	E	18.3	12.6	15.7	18	251
DODGE	CHARGER FFV	FULL-SIZE	3.6	6	A8	X	12.3	7.6	10.2	28	235
DODGE	CHARGER FFV	FULL-SIZE	3.6	6	A8	E	16.8	10.3	13.9	20	222
DODGE	CHARGER SRT (MDS)	FULL-SIZE	6.4	8	A5	Z	16.7	10.3	13.8	20	317
DODGE	DART	MID-SIZE	2	4	M6	X	9.4	6.5	8.1	35	186
DODGE	DART	MID-SIZE	2.4	4	A6	X	10.1	6.8	8.6	33	198
DODGE	DART	MID-SIZE	2.4	4	M6	X	10.5	6.7	8.8	32	202
DODGE	DART FFV	MID-SIZE	2	4	A6	X	9.9	7	8.6	33	198
DODGE	DART FFV	MID-SIZE	2	4	A6	E	14.2	9.8	12.2	23	195
DODGE	DART GT	MID-SIZE	2.4	4	A6	X	10.6	7.5	9.2	31	212
DODGE	DART GT	MID-SIZE	2.4	4	M6	X	10.2	7	8.8	32	202
DODGE	DART TURBO AERO	MID-SIZE	1.4	4	AM6	X	8.4	5.9	7.3	39	168
DODGE	DART TURBO AERO	MID-SIZE	1.4	4	M6	X	8.5	5.8	7.3	39	168
DODGE	DURANGO AWD (MDS)	SUV - STANDARD	5.7	8	A8	X	17.3	10.8	14.4	20	331
DODGE	DURANGO AWD FFV	SUV - STANDARD	3.6	6	A8	X	13.9	9.8	12.1	23	278
DODGE	DURANGO AWD FFV	SUV - STANDARD	3.6	6	A8	E	17.7	13	15.6	18	250
DODGE	GRAND CARAVAN FFV	MINIVAN	3.6	6	A6	X	13.7	9.4	11.8	24	271
DODGE	GRAND CARAVAN FFV	MINIVAN	3.6	6	A6	E	19.2	13.1	16.5	17	264
DODGE	JOURNEY	SUV - SMALL	2.4	4	A4	X	12.7	9.1	11.1	25	255
DODGE	JOURNEY AWD	SUV - SMALL	3.6	6	A6	X	14.5	9.9	12.4	23	285
DODGE	JOURNEY FFV	SUV - SMALL	3.6	6	A6	X	14.2	9.4	12	24	276
DODGE	JOURNEY FFV	SUV - SMALL	3.6	6	A6	E	18.9	12.9	16.2	17	259
FIAT	500 ABARTH CABRIO	MINICOMPACT	1.4	4	M5	X	8.5	6.9	7.8	36	179
FIAT	500 ABARTH HATCHBACK	MINICOMPACT	1.4	4	M5	X	8.5	6.9	7.8	36	179
FIAT	500 CABRIO	MINICOMPACT	1.4	4	A6	X	8.7	6.9	7.9	36	182
FIAT	500 CABRIO	MINICOMPACT	1.4	4	M5	X	7.9	6.3	7.2	39	166
FIAT	500 CABRIO TURBO	MINICOMPACT	1.4	4	M5	X	8.5	6.9	7.8	36	179
FIAT	500 HATCHBACK	MINICOMPACT	1.4	4	A6	X	8.7	6.9	7.9	36	182
FIAT	500 HATCHBACK	MINICOMPACT	1.4	4	M5	X	7.6	5.9	6.8	42	156
FIAT	500 HATCHBACK TURBO	MINICOMPACT	1.4	4	M5	X	8.5	6.9	7.8	36	179
FIAT	500L TURBO	STATION WAGON - SMALL	1.4	4	AM6	X	10	7.2	8.7	32	200
FIAT	500L TURBO	STATION WAGON - SMALL	1.4	4	M6	X	9.3	7.2	8.4	34	193
FORD	C-MAX HYBRID	FULL-SIZE	2	4	AV	X	5.6	6.4	6	47	138
FORD	E150 VAN FFV	VAN - CARGO	4.6	8	A4	X	17.7	14.4	16.2	17	373
FORD	E150 VAN FFV	VAN - CARGO	4.6	8	A4	E	24.1	19.2	21.9	13	350
FORD	E150 VAN FFV	VAN - CARGO	5.4	8	A4	X	19.3	14.7	17.2	16	396
FORD	E150 VAN FFV	VAN - CARGO	5.4	8	A4	E	24.9	19.6	22.5	13	360
FORD	E150 WAGON FFV	VAN - PASSENGER	4.6	8	A4	X	18.6	14.6	16.8	17	386
FORD	E150 WAGON FFV	VAN - PASSENGER	4.6	8	A4	E	25.5	20	23	12	368
FORD	E350 WAGON	VAN - PASSENGER	6.8	10	A5	X	23.9	17.8	21.2	13	488
FORD	E350 WAGON FFV	VAN - PASSENGER	5.4	8	A4	X	20.6	15.5	18.3	15	421
FORD	E350 WAGON FFV	VAN - PASSENGER	5.4	8	A4	E	26.7	20.5	23.9	12	382
FORD	EDGE	SUV - SMALL	2	4	A6	X	11.3	7.9	9.8	29	225
FORD	EDGE	SUV - SMALL	3.5	6	AS6	X	12.6	8.7	10.8	26	248
FORD	EDGE AWD	SUV - SMALL	3.5	6	AS6	X	13.3	9.3	11.5	25	264
FORD	EDGE AWD	SUV - SMALL	3.7	6	AS6	X	13.7	10.4	12.2	23	281
FORD	ESCAPE	SUV - SMALL	1.6	4	AS6	X	10.4	7.4	9.1	31	209
FORD	ESCAPE	SUV - SMALL	2	4	AS6	X	10.9	8	9.6	29	221
FORD	ESCAPE	SUV - SMALL	2.5	4	AS6	X	10.9	7.5	9.4	30	216
FORD	ESCAPE AWD	SUV - SMALL	1.6	4	AS6	X	10.5	7.9	9.3	30	214
FORD	ESCAPE AWD	SUV - SMALL	2	4	AS6	X	11.2	8.5	10	28	230
FORD	EXPEDITION 4X4 FFV	SUV - STANDARD	5.4	8	A6	X	18.2	13.3	16	18	368
FORD	EXPEDITION 4X4 FFV	SUV - STANDARD	5.4	8	A6	E	24.5	18	21.6	13	346
FORD	EXPLORER	SUV - STANDARD	2	4	A6	X	11.8	8.3	10.2	28	235
FORD	EXPLORER AWD	SUV - STANDARD	3.5	6	AS6	X	14.8	10.7	13	22	299
FORD	EXPLORER FFV	SUV - STANDARD	3.5	6	AS6	X	13.7	9.7	11.9	24	274
FORD	EXPLORER FFV	SUV - STANDARD	3.5	6	AS6	E	18.3	12.9	15.9	18	254
FORD	EXPLORER FFV AWD	SUV - STANDARD	3.5	6	AS6	X	14.3	10.3	12.5	23	288
FORD	EXPLORER FFV AWD	SUV - STANDARD	3.5	6	AS6	E	18.9	13.9	16.7	17	267
FORD	F-150	PICKUP TRUCK - STANDARD	3.5	6	A6	X	14.5	10.6	12.7	22	292
FORD	F-150	PICKUP TRUCK - STANDARD	3.5	6	AS6	X	14.6	10.6	12.8	22	294
FORD	F-150	PICKUP TRUCK - STANDARD	6.2	8	AS6	X	18.3	12.9	15.9	18	366
FORD	F-150 4X4	PICKUP TRUCK - STANDARD	3.5	6	A6	X	15.9	11.3	13.8	20	317
FORD	F-150 4X4	PICKUP TRUCK - STANDARD	3.5	6	AS6	X	15.4	11	13.4	21	308
FORD	F-150 4X4	PICKUP TRUCK - STANDARD	6.2	8	AS6	X	20.1	14.4	17.5	16	402
FORD	F-150 FFV	PICKUP TRUCK - STANDARD	3.7	6	A6	X	14	10.3	12.3	23	283
FORD	F-150 FFV	PICKUP TRUCK - STANDARD	3.7	6	A6	E	18.8	13.7	16.5	17	264
FORD	F-150 FFV	PICKUP TRUCK - STANDARD	3.7	6	AS6	X	14	10.3	12.3	23	283
FORD	F-150 FFV	PICKUP TRUCK - STANDARD	3.7	6	AS6	E	18.8	13.7	16.5	17	264
FORD	F-150 FFV	PICKUP TRUCK - STANDARD	5	8	A6	X	16.4	12.3	14.6	19	336
FORD	F-150 FFV	PICKUP TRUCK - STANDARD	5	8	A6	E	22.1	16.7	19.7	14	315
FORD	F-150 FFV	PICKUP TRUCK - STANDARD	5	8	AS6	X	16.4	12.3	14.6	19	336
FORD	F-150 FFV	PICKUP TRUCK - STANDARD	5	8	AS6	E	22.1	16.7	19.7	14	315
FORD	F-150 FFV 4X4	PICKUP TRUCK - STANDARD	3.7	6	A6	X	15	11.4	13.4	21	308
FORD	F-150 FFV 4X4	PICKUP TRUCK - STANDARD	3.7	6	A6	E	20.2	15.3	18	16	288
FORD	F-150 FFV 4X4	PICKUP TRUCK - STANDARD	3.7	6	AS6	X	15	11.4	13.4	21	308
FORD	F-150 FFV 4X4	PICKUP TRUCK - STANDARD	3.7	6	AS6	E	20.2	15.3	18	16	288
FORD	F-150 FFV 4X4	PICKUP TRUCK - STANDARD	5	8	A6	X	16.8	12.6	14.9	19	343
FORD	F-150 FFV 4X4	PICKUP TRUCK - STANDARD	5	8	A6	E	22.4	17	20	14	320
FORD	F-150 FFV 4X4	PICKUP TRUCK - STANDARD	5	8	AS6	X	16.7	12.5	14.8	19	340
FORD	F-150 FFV 4X4	PICKUP TRUCK - STANDARD	5	8	AS6	E	22.4	16.9	19.9	14	318
FORD	F-150 RAPTOR 4X4	PICKUP TRUCK - STANDARD	6.2	8	AS6	X	20.4	15	18	16	414
FORD	FIESTA	SUBCOMPACT	1.6	4	AS6	X	8.5	6.5	7.6	37	175
FORD	FIESTA	SUBCOMPACT	1.6	4	M5	X	8.6	6.4	7.6	37	175
FORD	FIESTA SFE	SUBCOMPACT	1	4	M5	X	7.5	5.5	6.6	43	152
FORD	FIESTA SFE	SUBCOMPACT	1.6	4	AS6	X	8	5.8	7	40	161
FORD	FIESTA ST	COMPACT	1.6	4	M6	X	8.9	6.8	8	35	184
FORD	FLEX	SUV - STANDARD	3.5	6	AS6	X	13.2	9.4	11.5	25	264
FORD	FLEX AWD	SUV - STANDARD	3.5	6	AS6	X	13.7	10.2	12.1	23	278
FORD	FLEX AWD (EcoBoost)	SUV - STANDARD	3.5	6	AS6	X	14.8	10.4	12.8	22	294
FORD	FOCUS	COMPACT	2	4	M6	X	10.2	7.4	8.9	32	205
FORD	FOCUS FFV	COMPACT	2	4	A6	X	8.8	6.4	7.7	37	177
FORD	FOCUS FFV	COMPACT	2	4	A6	E	11.7	8.5	10.3	27	165
FORD	FOCUS FFV	COMPACT	2	4	AS6	X	8.9	6.4	7.8	36	179
FORD	FOCUS FFV	COMPACT	2	4	AS6	E	11.7	8.5	10.3	27	165
FORD	FOCUS FFV	COMPACT	2	4	M5	X	9.1	6.6	8	35	184
FORD	FOCUS FFV	COMPACT	2	4	M5	E	11.9	8.9	10.6	27	170
FORD	FOCUS SFE FFV	COMPACT	2	4	A6	X	8.4	5.8	7.2	39	166
FORD	FOCUS SFE FFV	COMPACT	2	4	A6	E	11.6	8.3	10.1	28	162
FORD	FUSION	MID-SIZE	1.5	4	AS6	X	10.1	6.6	8.5	33	196
FORD	FUSION	MID-SIZE	1.6	4	M6	X	9.4	6.4	8.1	35	186
FORD	FUSION	MID-SIZE	2	4	AS6	X	10.5	7.1	9	31	207
FORD	FUSION	MID-SIZE	2.5	4	AS6	X	10.5	7	8.9	32	205
FORD	FUSION (Start/Stop)	MID-SIZE	1.5	4	AS6	X	9.5	6.3	8.1	35	186
FORD	FUSION AWD	MID-SIZE	2	4	AS6	X	10.9	7.5	9.4	30	216
FORD	FUSION HYBRID	MID-SIZE	2	4	AV	X	5.3	5.7	5.5	51	126
FORD	MUSTANG	SUBCOMPACT	3.7	6	A6	X	12.1	7.8	10.2	28	235
FORD	MUSTANG	SUBCOMPACT	3.7	6	M6	X	12.7	8.1	10.6	27	244
FORD	MUSTANG	SUBCOMPACT	5	8	A6	X	13.3	9.3	11.5	25	264
FORD	MUSTANG	SUBCOMPACT	5	8	M6	X	15.4	9.4	12.7	22	292
FORD	MUSTANG	SUBCOMPACT	5.8	8	M6	Z	15.9	9.9	13.2	21	304
FORD	MUSTANG CONVERTIBLE	SUBCOMPACT	3.7	6	A6	X	12.5	8.2	10.6	27	244
FORD	TAURUS	FULL-SIZE	2	4	AS6	X	10.5	7.3	9.1	31	209
FORD	TAURUS AWD	FULL-SIZE	3.5	6	AS6	X	13.7	9.4	11.8	24	271
FORD	TAURUS FFV	FULL-SIZE	3.5	6	AS6	X	12.1	8.1	10.3	27	237
FORD	TAURUS FFV	FULL-SIZE	3.5	6	AS6	E	17	11.1	14.3	20	229
FORD	TAURUS FFV AWD	FULL-SIZE	3.5	6	AS6	X	13	9.1	11.2	25	258
FORD	TAURUS FFV AWD	FULL-SIZE	3.5	6	AS6	E	18.4	12.5	15.7	18	251
FORD	TRANSIT CONNECT	SPECIAL PURPOSE VEHICLE	1.6	4	AS6	X	10.8	8	9.5	30	218
FORD	TRANSIT CONNECT	SPECIAL PURPOSE VEHICLE	2.5	4	AS6	X	11.3	8.2	9.9	29	228
FORD	TRANSIT CONNECT TAXI	SPECIAL PURPOSE VEHICLE	1.6	4	AS6	X	11.5	8.3	10.1	28	232
FORD	TRANSIT CONNECT WAGON	SPECIAL PURPOSE VEHICLE	2.5	4	AS6	X	11.9	8.5	10.4	27	239
GMC	ACADIA	SUV - STANDARD	3.6	6	A6	X	14.3	9.9	12.3	23	283
GMC	ACADIA AWD	SUV - STANDARD	3.6	6	A6	X	14.9	10.4	12.9	22	297
GMC	SAVANA 1500 CARGO	VAN - CARGO	4.3	6	A4	X	17.1	12.7	15.1	19	347
GMC	SAVANA 1500 CARGO	VAN - CARGO	5.3	8	A4	X	18	13.4	15.9	18	366
GMC	SAVANA 1500 CARGO	VAN - CARGO	5.3	8	A4	E	23.5	17.7	20.9	14	334
GMC	SAVANA 1500 CARGO AWD	VAN - CARGO	5.3	8	A4	X	18.3	14.2	16.5	17	380
GMC	SAVANA 1500 CARGO AWD	VAN - CARGO	5.3	8	A4	E	23.7	18.8	21.5	13	344
GMC	SAVANA 1500 CARGO CONV	VAN - CARGO	5.3	8	A4	X	18.6	13.9	16.5	17	380
GMC	SAVANA 1500 CARGO CONV	VAN - CARGO	5.3	8	A4	E	23.9	18.5	21.5	13	344
GMC	SAVANA 1500 CARGO CONV AWD	VAN - CARGO	5.3	8	A4	X	18.3	14.2	16.5	17	380
GMC	SAVANA 1500 CARGO CONV AWD	VAN - CARGO	5.3	8	A4	E	25.3	19.3	22.6	12	362
GMC	SAVANA 1500 PASSENGER	VAN - PASSENGER	5.3	8	A4	X	18.6	13.9	16.5	17	380
GMC	SAVANA 1500 PASSENGER	VAN - PASSENGER	5.3	8	A4	E	23.9	18.5	21.5	13	344
GMC	SAVANA 1500 PASSENGER AWD	VAN - PASSENGER	5.3	8	A4	X	18.3	14.2	16.5	17	380
GMC	SAVANA 1500 PASSENGER AWD	VAN - PASSENGER	5.3	8	A4	E	25.3	19.3	22.6	12	362
GMC	SAVANA 2500 PASSENGER	VAN - PASSENGER	4.8	8	A6	X	21.1	14.2	18	16	414
GMC	SAVANA 2500 PASSENGER	VAN - PASSENGER	6	8	A6	X	21.9	15	18.8	15	432
GMC	SAVANA 2500 PASSENGER	VAN - PASSENGER	6	8	A6	E	30	20.4	25.7	11	411
GMC	SAVANA 3500 PASSENGER	VAN - PASSENGER	4.8	8	A6	X	21.3	14.3	18.2	16	419
GMC	SAVANA 3500 PASSENGER	VAN - PASSENGER	6	8	A6	X	22.1	15	18.9	15	435
GMC	SAVANA 3500 PASSENGER	VAN - PASSENGER	6	8	A6	E	30.2	20.5	25.8	11	413
GMC	SIERRA	PICKUP TRUCK - STANDARD	4.3	6	A6	X	13.4	9.9	11.8	24	271
GMC	SIERRA	PICKUP TRUCK - STANDARD	4.3	6	A6	E	18.9	14.2	16.8	17	269
GMC	SIERRA	PICKUP TRUCK - STANDARD	5.3	8	A6	X	14.6	10.3	12.7	22	292
GMC	SIERRA	PICKUP TRUCK - STANDARD	5.3	8	A6	E	19.5	13.7	16.9	17	270
GMC	SIERRA	PICKUP TRUCK - STANDARD	6.2	8	A6	Z	16.3	11.4	14.1	20	324
GMC	SIERRA 4WD	PICKUP TRUCK - STANDARD	4.3	6	A6	X	14.2	10.6	12.6	22	290
GMC	SIERRA 4WD	PICKUP TRUCK - STANDARD	4.3	6	A6	E	20	15.1	17.8	16	285
GMC	SIERRA 4WD	PICKUP TRUCK - STANDARD	5.3	8	A6	X	14.9	10.6	13	22	299
GMC	SIERRA 4WD	PICKUP TRUCK - STANDARD	5.3	8	A6	E	19.9	14.2	17.3	16	277
GMC	SIERRA 4WD	PICKUP TRUCK - STANDARD	6.2	8	A6	Z	16.4	11.7	14.3	20	329
GMC	TERRAIN	SUV - SMALL	2.4	4	A6	X	10.5	7.3	9.1	31	209
GMC	TERRAIN	SUV - SMALL	3.6	6	A6	X	13.9	9.6	12	24	276
GMC	TERRAIN	SUV - SMALL	3.6	6	A6	E	18.8	13.1	16.2	17	259
GMC	TERRAIN AWD	SUV - SMALL	2.4	4	A6	X	11.5	8.2	10	28	230
GMC	TERRAIN AWD	SUV - SMALL	3.6	6	A6	X	14.8	9.9	12.6	22	290
GMC	TERRAIN AWD	SUV - SMALL	3.6	6	A6	E	19.8	13.6	17	17	272
GMC	YUKON	SUV - STANDARD	5.3	8	A6	X	16	11.1	13.8	20	317
GMC	YUKON	SUV - STANDARD	5.3	8	A6	E	21.5	14.6	18.4	15	294
GMC	YUKON 4WD	SUV - STANDARD	5.3	8	A6	X	16	11.1	13.8	20	317
GMC	YUKON 4WD	SUV - STANDARD	5.3	8	A6	E	21.5	14.6	18.4	15	294
GMC	YUKON DENALI AWD	SUV - STANDARD	6.2	8	A6	Z	17	11.8	14.7	19	338
GMC	YUKON DENALI AWD	SUV - STANDARD	6.2	8	A6	E	23.3	16.1	20.1	14	322
GMC	YUKON DENALI XL AWD	SUV - STANDARD	6.2	8	A6	Z	18.8	13.4	16.4	17	377
GMC	YUKON DENALI XL AWD	SUV - STANDARD	6.2	8	A6	E	25.7	17.8	22.1	13	354
GMC	YUKON XL	SUV - STANDARD	5.3	8	A6	X	16	11.1	13.8	20	317
GMC	YUKON XL	SUV - STANDARD	5.3	8	A6	E	21.5	14.6	18.4	15	294
GMC	YUKON XL 4WD	SUV - STANDARD	5.3	8	A6	X	16	11.1	13.8	20	317
GMC	YUKON XL 4WD	SUV - STANDARD	5.3	8	A6	E	21.5	14.6	18.4	15	294
HONDA	ACCORD	MID-SIZE	2.4	4	AV	X	9	6.6	7.9	36	182
HONDA	ACCORD	MID-SIZE	2.4	4	AV7	X	9.1	6.9	8.1	35	186
HONDA	ACCORD	MID-SIZE	2.4	4	M6	X	10.1	6.9	8.7	32	200
HONDA	ACCORD	MID-SIZE	3.5	6	A6	X	11	6.8	9.1	31	209
HONDA	ACCORD	MID-SIZE	3.5	6	AS6	X	11.4	7.3	9.6	29	221
HONDA	ACCORD	MID-SIZE	3.5	6	M6	X	13	8.4	10.9	26	251
HONDA	ACCORD HYBRID	MID-SIZE	2	4	AV	X	4.7	4.9	4.8	59	110
HONDA	CIVIC	COMPACT	1.8	4	AV	X	7.9	6	7	40	161
HONDA	CIVIC	COMPACT	1.8	4	AV7	X	8.1	6.2	7.2	39	166
HONDA	CIVIC	COMPACT	1.8	4	M5	X	8.5	6.6	7.6	37	175
HONDA	CROSSTOUR AWD	SUV - SMALL	3.5	6	A6	X	12.5	8.5	10.7	26	246
HONDA	CR-V	SUV - SMALL	2.4	4	A5	X	10.3	7.6	9.1	31	209
HONDA	CR-V AWD	SUV - SMALL	2.4	4	A5	X	10.6	7.9	9.4	30	216
HONDA	CR-Z	TWO-SEATER	1.5	4	AV7	X	6.6	6	6.3	45	145
HONDA	CR-Z	TWO-SEATER	1.5	4	M6	X	7.6	6.1	6.9	41	159
HONDA	FIT	STATION WAGON - SMALL	1.5	4	A5	X	8.3	6.5	7.5	38	172
HONDA	FIT	STATION WAGON - SMALL	1.5	4	M5	X	8.3	6.9	7.7	37	177
HONDA	ODYSSEY	MINIVAN	3.5	6	A6	X	12.3	8.5	10.6	27	244
HONDA	PILOT	SUV - SMALL	3.5	6	A5	X	13.3	9.3	11.5	25	265
HONDA	PILOT AWD	SUV - SMALL	3.5	6	A5	X	13.9	9.7	12	24	276
HONDA	RIDGELINE AWD	PICKUP TRUCK - STANDARD	3.5	6	A5	X	15.2	11.3	13.4	21	308
HYUNDAI	ACCENT	COMPACT	1.6	4	A6	X	8.8	6.3	7.7	37	177
HYUNDAI	ACCENT	COMPACT	1.6	4	M6	X	8.7	6.4	7.7	37	177
HYUNDAI	ELANTRA GT	MID-SIZE	2	4	A6	X	9.8	7.2	8.6	33	198
HYUNDAI	ELANTRA GT	MID-SIZE	2	4	M6	X	9.8	7	8.5	33	196
HYUNDAI	EQUUS	FULL-SIZE	5	8	A8	Z	15.7	10.2	13.2	21	304
HYUNDAI	GENESIS	FULL-SIZE	3.8	6	A8	X	13	8.7	11.1	25	255
HYUNDAI	SANTA FE	SUV - SMALL	3.3	6	A6	X	13	9.1	11.2	25	258
HYUNDAI	SANTA FE 4WD	SUV - SMALL	3.3	6	A6	X	13.3	9.5	11.6	24	267
HYUNDAI	SANTA FE SPORT	SUV - SMALL	2.4	4	A6	X	11.6	8.7	10.3	27	237
HYUNDAI	SANTA FE SPORT 4WD	SUV - SMALL	2	4	A6	X	12.9	9.7	11.5	25	264
HYUNDAI	SANTA FE SPORT 4WD	SUV - SMALL	2.4	4	A6	X	12.5	9.4	11.1	25	255
HYUNDAI	SONATA	FULL-SIZE	2	4	A6	X	11.4	7.5	9.6	29	221
HYUNDAI	SONATA	FULL-SIZE	2.4	4	A6	X	9.8	7	8.5	33	196
HYUNDAI	SONATA HYBRID	MID-SIZE	2.4	4	AS6	X	6.5	5.9	6.2	46	143
HYUNDAI	SONATA HYBRID LIMITED	MID-SIZE	2.4	4	AS6	X	6.6	5.9	6.3	45	145
HYUNDAI	TUCSON	SUV - SMALL	2	4	A6	X	10.2	8.2	9.3	30	214
HYUNDAI	TUCSON	SUV - SMALL	2	4	M6	X	11.4	8.6	10.1	28	232
HYUNDAI	TUCSON	SUV - SMALL	2.4	4	A6	X	11.3	8.3	10	28	230
HYUNDAI	TUCSON 4WD	SUV - SMALL	2	4	A6	X	11.4	9.3	10.5	27	242
HYUNDAI	TUCSON 4WD	SUV - SMALL	2.4	4	A6	X	11.6	9.3	10.6	27	244
HYUNDAI	VELOSTER	COMPACT	1.6	4	AM6	X	8.6	6.6	7.7	37	177
HYUNDAI	VELOSTER	COMPACT	1.6	4	M6	X	9.1	6.7	8	35	184
HYUNDAI	VELOSTER TURBO	COMPACT	1.6	4	A6	X	9.9	7.5	8.8	32	202
HYUNDAI	VELOSTER TURBO	COMPACT	1.6	4	M6	X	9.7	7.1	8.5	33	196
INFINITI	Q50	MID-SIZE	3.7	6	AS7	Z	12	8	10.2	28	235
INFINITI	Q50 AWD	MID-SIZE	3.7	6	AS7	Z	12.6	8.7	10.8	26	248
INFINITI	Q50 HYBRID	COMPACT	3.5	6	AS7	Z	8.2	6.7	7.5	38	172
INFINITI	Q50 HYBRID AWD	COMPACT	3.5	6	AS7	Z	8.7	7.5	8.2	34	189
INFINITI	Q60 AWD COUPE	SUBCOMPACT	3.7	6	AS7	Z	13.3	9.4	11.5	25	265
INFINITI	Q60 CONVERTIBLE	SUBCOMPACT	3.7	6	AS7	Z	13.6	9.3	11.7	24	269
INFINITI	Q60 CONVERTIBLE	SUBCOMPACT	3.7	6	M6	Z	14.3	9.8	12.3	23	283
INFINITI	Q60 COUPE	SUBCOMPACT	3.7	6	AS7	Z	12.9	8.9	11.1	25	255
INFINITI	Q60 COUPE	SUBCOMPACT	3.7	6	M6	Z	13.5	9.3	11.6	24	267
INFINITI	Q70	MID-SIZE	3.7	6	AS7	Z	12.8	8.9	11	26	253
INFINITI	Q70	MID-SIZE	5.6	8	AS7	Z	14.5	9.5	12.3	23	283
INFINITI	Q70 AWD	MID-SIZE	3.7	6	AS7	Z	13.2	9.6	11.6	24	267
INFINITI	Q70 AWD	MID-SIZE	5.6	8	AS7	Z	15	10.2	12.8	22	294
INFINITI	Q70 HYBRID	MID-SIZE	3.5	6	AS7	Z	8	7	7.6	37	175
INFINITI	QX50 AWD	STATION WAGON - SMALL	3.7	6	AS7	Z	13.6	9.6	11.8	24	271
INFINITI	QX60	SUV - SMALL	3.5	6	AV	Z	11.9	9	10.6	27	244
INFINITI	QX60 AWD	SUV - SMALL	3.5	6	AV	Z	12.3	9.3	11	26	253
INFINITI	QX60 HYBRID AWD	SUV - STANDARD	2.5	4	AV	X	8.8	8.2	8.5	33	196
INFINITI	QX70 AWD	SUV - SMALL	3.7	6	AS7	Z	14.5	10.7	12.8	22	294
INFINITI	QX70 AWD	SUV - SMALL	5	8	AS7	Z	16.6	11.9	14.5	19	334
INFINITI	QX80 4WD	SUV - STANDARD	5.6	8	AS7	Z	17.4	12.1	15	19	345
JAGUAR	F-TYPE CONVERTIBLE	TWO-SEATER	3	6	AS8	Z	11.8	8.4	10.3	27	237
JAGUAR	F-TYPE S CONVERTIBLE	TWO-SEATER	3	6	AS8	Z	12.2	8.7	10.6	27	244
JAGUAR	F-TYPE V8 S CONVERTIBLE	TWO-SEATER	5	8	AS8	Z	15	10.2	12.8	22	294
JAGUAR	XF	MID-SIZE	2	4	AS8	Z	12.3	8.2	10.5	27	242
JAGUAR	XF 3.0L AWD	MID-SIZE	3	6	AS8	Z	14.7	9.1	12.2	23	281
JAGUAR	XFR	MID-SIZE	5	8	AS8	Z	15.7	10.3	13.3	21	306
JAGUAR	XFR	MID-SIZE	5	8	AS8	E	21.3	14.1	18.1	16	290
JAGUAR	XFR-S	MID-SIZE	5	8	AS8	Z	15.7	10.3	13.3	21	306
JAGUAR	XJ AWD	FULL-SIZE	3	6	AS8	Z	14.6	9.6	12.4	23	285
JAGUAR	XJ SUPERCHARGED	FULL-SIZE	5	8	AS8	Z	15.8	10.2	13.3	21	306
JAGUAR	XJ SUPERCHARGED	FULL-SIZE	5	8	AS8	E	20.6	13.6	17.5	16	280
JAGUAR	XJL AWD PORTFOLIO	FULL-SIZE	3	6	AS8	Z	14.7	9.6	12.4	23	285
JAGUAR	XJL SUPERCHARGED	FULL-SIZE	5	8	AS8	Z	15.8	10.2	13.3	21	306
JAGUAR	XJL SUPERCHARGED	FULL-SIZE	5	8	AS8	E	20.6	13.6	17.5	16	280
JAGUAR	XJR	FULL-SIZE	5	8	AS8	Z	15.8	10.2	13.3	21	306
JAGUAR	XJR LWB	FULL-SIZE	5	8	AS8	Z	15.8	10.2	13.3	21	306
JAGUAR	XK CONVERTIBLE	MINICOMPACT	5	8	AS6	Z	15.1	10.6	13.1	22	301
JAGUAR	XK COUPE	MINICOMPACT	5	8	AS6	Z	14.8	9.9	12.6	22	290
JAGUAR	XKR CONVERTIBLE	MINICOMPACT	5	8	AS6	Z	15.9	10.9	13.7	21	315
JAGUAR	XKR COUPE	MINICOMPACT	5	8	AS6	Z	15.6	10.9	13.5	21	310
JAGUAR	XKR-S CONVERTIBLE	MINICOMPACT	5	8	AS6	Z	15.9	10.9	13.7	21	315
JAGUAR	XKR-S COUPE	MINICOMPACT	5	8	AS6	Z	15.6	10.9	13.5	21	310
JEEP	CHEROKEE	SUV - SMALL	2.4	4	A9	X	10.9	7.7	9.5	30	218
JEEP	CHEROKEE	SUV - SMALL	3.2	6	A9	X	12.3	8.3	10.5	27	242
JEEP	CHEROKEE 4X4	SUV - SMALL	2.4	4	A9	X	11.3	8.3	10	28	230
JEEP	CHEROKEE 4X4	SUV - SMALL	3.2	6	A9	X	12.5	8.8	10.8	26	248
JEEP	CHEROKEE 4X4 ACTIVE DRIVE II	SUV - SMALL	2.4	4	A9	X	11.4	8.6	10.1	28	232
JEEP	CHEROKEE 4X4 ACTIVE DRIVE II	SUV - SMALL	3.2	6	A9	X	12.5	9.1	11	26	253
JEEP	CHEROKEE TRAILHAWK 4X4	SUV - SMALL	2.4	4	A9	X	12.1	9.4	10.9	26	251
JEEP	CHEROKEE TRAILHAWK 4X4	SUV - SMALL	3.2	6	A9	X	13.4	9.5	11.6	24	267
JEEP	COMPASS	SUV - SMALL	2	4	AV	X	10.7	8.8	9.9	29	228
JEEP	COMPASS	SUV - SMALL	2	4	A6	X	11.1	8.3	9.8	29	225
JEEP	COMPASS	SUV - SMALL	2	4	M5	X	10.2	7.8	9.1	31	209
JEEP	COMPASS	SUV - SMALL	2.4	4	A6	X	11.1	8.3	9.8	29	225
JEEP	COMPASS	SUV - SMALL	2.4	4	M5	X	10.3	8.3	9.4	30	216
JEEP	COMPASS 4X4	SUV - SMALL	2.4	4	A6	X	11.4	8.7	10.2	28	235
JEEP	COMPASS 4X4	SUV - SMALL	2.4	4	M5	X	10.3	8.4	9.4	30	216
JEEP	COMPASS 4X4 TRAIL RATED	SUV - SMALL	2.4	4	AV	X	11.7	10.3	11.1	25	255
JEEP	GRAND CHEROKEE 4X4 (MDS)	SUV - STANDARD	5.7	8	A8	X	17.3	11.7	14.8	19	340
JEEP	GRAND CHEROKEE 4X4 DIESEL	SUV - STANDARD	3	6	A8	D	11.2	8.4	9.9	29	267
JEEP	GRAND CHEROKEE 4X4 FFV	SUV - STANDARD	3.6	6	A8	X	13.9	9.8	12.1	23	278
JEEP	GRAND CHEROKEE 4X4 FFV	SUV - STANDARD	3.6	6	A8	E	17.7	13	15.6	18	250
JEEP	GRAND CHEROKEE SRT 4X4 (MDS)	SUV - STANDARD	6.4	8	A8	Z	18.5	12.6	15.8	18	363
JEEP	PATRIOT	SUV - SMALL	2	4	AV	X	10.7	8.8	9.9	29	228
JEEP	PATRIOT	SUV - SMALL	2	4	A6	X	11.1	8.3	9.8	29	225
JEEP	PATRIOT	SUV - SMALL	2	4	M5	X	10.2	7.8	9.1	31	209
JEEP	PATRIOT	SUV - SMALL	2.4	4	A6	X	11.1	8.3	9.8	29	225
JEEP	PATRIOT	SUV - SMALL	2.4	4	M5	X	10.3	8.3	9.4	30	216
JEEP	PATRIOT 4X4	SUV - SMALL	2.4	4	A6	X	11.4	8.7	10.2	28	235
JEEP	PATRIOT 4X4	SUV - SMALL	2.4	4	M5	X	10.3	8.4	9.4	30	216
JEEP	PATRIOT 4X4 TRAIL RATED	SUV - SMALL	2.4	4	AV	X	11.7	10.3	11.1	25	255
JEEP	WRANGLER 4X4 (2-DOOR)	SUV - SMALL	3.6	6	A5	X	14.1	11.1	12.8	22	294
JEEP	WRANGLER 4X4 (2-DOOR)	SUV - SMALL	3.6	6	M6	X	14.2	11	12.8	22	294
JEEP	WRANGLER UNLIMITED 4X4 (4-DOOR)	SUV - SMALL	3.6	6	A5	X	14.8	11.7	13.4	21	308
JEEP	WRANGLER UNLIMITED 4X4 (4-DOOR)	SUV - SMALL	3.6	6	M6	X	15	11.4	13.4	21	308
KIA	CADENZA	FULL-SIZE	3.3	6	A6	X	12.7	8.8	10.9	26	251
KIA	FORTE	MID-SIZE	1.8	4	A6	X	9.6	6.6	8.3	34	191
KIA	FORTE	MID-SIZE	1.8	4	M6	X	9.3	6.4	8	35	184
KIA	FORTE	MID-SIZE	2	4	A6	X	9.8	6.6	8.4	34	193
KIA	FORTE	MID-SIZE	2	4	M6	X	9.7	6.8	8.4	34	193
KIA	FORTE 5	FULL-SIZE	1.6	4	A6	X	11.1	8	9.7	29	223
KIA	FORTE 5	FULL-SIZE	1.6	4	M6	X	11.1	8.2	9.8	29	225
KIA	FORTE 5	FULL-SIZE	2	4	A6	X	9.7	6.8	8.4	34	193
KIA	FORTE 5	FULL-SIZE	2	4	M6	X	9.8	7	8.5	33	196
KIA	FORTE KOUP	COMPACT	1.6	4	A6	X	10.6	7.9	9.4	30	216
KIA	FORTE KOUP	COMPACT	1.6	4	M6	X	10.8	8.1	9.6	29	221
KIA	FORTE KOUP	COMPACT	2	4	A6	X	9.6	7	8.4	34	193
KIA	FORTE KOUP	COMPACT	2	4	M6	X	9.8	7.2	8.6	33	198
KIA	OPTIMA	MID-SIZE	2	4	A6	X	11.7	7.6	9.9	29	228
KIA	OPTIMA	MID-SIZE	2.4	4	A6	X	10.2	6.8	8.7	32	200
KIA	OPTIMA HYBRID	MID-SIZE	2.4	4	AS6	X	6.5	5.9	6.2	46	143
KIA	OPTIMA HYBRID EX	MID-SIZE	2.4	4	AS6	X	6.7	6	6.4	44	147
KIA	RIO	COMPACT	1.6	4	A6	X	8.7	6.3	7.6	37	175
KIA	RIO	COMPACT	1.6	4	M6	X	8.7	6.4	7.7	37	177
KIA	RIO ECO	COMPACT	1.6	4	A6	X	8.5	6.4	7.6	37	175
KIA	RONDO	STATION WAGON - MID-SIZE	2	4	A6	X	10.5	7.5	9.2	31	212
KIA	RONDO	STATION WAGON - MID-SIZE	2	4	M6	X	10.8	7.4	9.3	30	214
KIA	SEDONA	MINIVAN	3.5	6	A6	X	13.7	9.9	12	24	276
KIA	SORENTO	SUV - SMALL	2.4	4	A6	X	11.8	8.5	10.3	27	237
KIA	SORENTO	SUV - SMALL	3.3	6	A6	X	12.9	9.5	11.4	25	262
KIA	SORENTO 4WD	SUV - SMALL	2.4	4	A6	X	12.3	9.3	11	26	253
KIA	SORENTO 4WD	SUV - SMALL	3.3	6	A6	X	13.4	9.9	11.8	24	271
KIA	SOUL	STATION WAGON - SMALL	1.6	4	A6	X	9.8	7.9	8.9	32	205
KIA	SOUL	STATION WAGON - SMALL	1.6	4	M6	X	9.9	7.8	9	31	207
KIA	SOUL	STATION WAGON - SMALL	2	4	A6	X	10.1	7.8	9.1	31	209
KIA	SOUL ECO Dynamics	STATION WAGON - SMALL	2	4	A6	X	9.7	7.8	8.8	32	202
KIA	SPORTAGE	SUV - SMALL	2.4	4	A6	X	11.4	8.3	10	28	230
KIA	SPORTAGE	SUV - SMALL	2.4	4	M6	X	12.9	9.3	11.3	25	260
KIA	SPORTAGE AWD	SUV - SMALL	2	4	A6	X	12.7	9.7	11.4	25	262
KIA	SPORTAGE AWD	SUV - SMALL	2.4	4	A6	X	12	9.1	10.7	26	246
LAMBORGHINI	AVENTADOR COUPE	TWO-SEATER	6.5	12	A7	Z	22.8	12.9	18.3	15	421
LAMBORGHINI	GALLARDO COUPE	TWO-SEATER	5.2	10	A6	Z	18	12.8	15.7	18	361
LAMBORGHINI	GALLARDO COUPE	TWO-SEATER	5.2	10	M6	Z	20.6	13.5	17.4	16	400
LAND ROVER	LR2	SUV - SMALL	2	4	AS6	Z	13.5	9.9	11.9	24	274
LAND ROVER	LR4	SUV - STANDARD	3	6	AS8	Z	16.3	12.4	14.5	19	334
LAND ROVER	RANGE ROVER EVOQUE	SUV - SMALL	2	4	AS9	Z	11.3	7.9	9.8	29	225
LAND ROVER	RANGE ROVER EVOQUE COUPE	SUV - SMALL	2	4	AS9	Z	11.3	7.9	9.8	29	225
LAND ROVER	RANGE ROVER LWB V8 5.0 SC	SUV - STANDARD	5	8	AS8	Z	18	12.2	15.4	18	354
LAND ROVER	RANGE ROVER LWB V8 5.0 SC FFV	SUV - STANDARD	5	8	AS8	Z	17.2	12.5	15.1	19	347
LAND ROVER	RANGE ROVER LWB V8 5.0 SC FFV	SUV - STANDARD	5	8	AS8	E	25	16.9	21.4	13	342
LAND ROVER	RANGE ROVER SPORT V6 3.0 SC	SUV - STANDARD	3	6	AS8	Z	14.2	10.2	12.4	23	285
LAND ROVER	RANGE ROVER SPORT V6 3.0 SC FFV	SUV - STANDARD	3	6	AS8	Z	14.2	10.2	12.4	23	285
LAND ROVER	RANGE ROVER SPORT V6 3.0 SC FFV	SUV - STANDARD	3	6	AS8	E	19.4	14.9	17.4	16	278
LAND ROVER	RANGE ROVER SPORT V8 5.0 SC	SUV - STANDARD	5	8	AS8	Z	17.3	12.2	15	19	345
LAND ROVER	RANGE ROVER SPORT V8 5.0 SC FFV	SUV - STANDARD	5	8	AS8	Z	16.6	12.3	14.7	19	338
LAND ROVER	RANGE ROVER SPORT V8 5.0 SC FFV	SUV - STANDARD	5	8	AS8	E	24	16.6	20.7	14	331
LAND ROVER	RANGE ROVER V6 3.0 SC	SUV - STANDARD	3	6	AS8	Z	14.1	10.1	12.3	23	283
LAND ROVER	RANGE ROVER V6 3.0 SC FFV	SUV - STANDARD	3	6	AS8	Z	14.1	10.1	12.3	23	283
LAND ROVER	RANGE ROVER V6 3.0 SC FFV	SUV - STANDARD	3	6	AS8	E	19.4	14.8	17.3	16	277
LAND ROVER	RANGE ROVER V8 5.0 SC	SUV - STANDARD	5	8	AS8	Z	18	12.2	15.4	18	354
LAND ROVER	RANGE ROVER V8 5.0 SC FFV	SUV - STANDARD	5	8	AS8	Z	17.2	12.5	15.1	19	347
LAND ROVER	RANGE ROVER V8 5.0 SC FFV	SUV - STANDARD	5	8	AS8	E	25	16.9	21.4	13	342
LEXUS	CT 200h	COMPACT	1.8	4	AV	X	5.5	5.8	5.6	50	129
LEXUS	ES 300h	MID-SIZE	2.5	4	AV6	X	5.8	6.2	6	47	138
LEXUS	ES 350	MID-SIZE	3.5	6	AS6	X	11.3	7.6	9.6	29	221
LEXUS	GS 350	MID-SIZE	3.5	6	AS8	Z	12.1	8.3	10.4	27	239
LEXUS	GS 350 AWD	MID-SIZE	3.5	6	AS6	Z	12.5	9.1	11	26	253
LEXUS	GS 450h	MID-SIZE	3.5	6	AV8	Z	7.7	7.4	7.6	37	175
LEXUS	GX 460	SUV - STANDARD	4.6	8	AS6	Z	15.7	11.8	13.9	20	320
LEXUS	IS 250	COMPACT	2.5	6	AS6	Z	11.2	7.8	9.7	29	223
LEXUS	IS 250 AWD	COMPACT	2.5	6	AS6	Z	11.8	8.7	10.4	27	239
LEXUS	IS 250 C	SUBCOMPACT	2.5	6	AS6	Z	11.2	7.8	9.7	29	223
LEXUS	IS 350	COMPACT	3.5	6	AS8	Z	12.2	8.7	10.6	27	244
LEXUS	IS 350 AWD	COMPACT	3.5	6	AS6	Z	12.5	9.1	11	26	253
LEXUS	IS 350 C	SUBCOMPACT	3.5	6	AS6	Z	12.1	8.7	10.6	27	244
LEXUS	IS F	SUBCOMPACT	5	8	AS8	Z	14.6	10.1	12.6	22	290
LEXUS	LS 460	MID-SIZE	4.6	8	AS8	Z	14.5	9.6	12.3	23	283
LEXUS	LS 460 AWD	MID-SIZE	4.6	8	AS8	Z	15.1	10.3	12.9	22	297
LEXUS	LS 460 L AWD	MID-SIZE	4.6	8	AS8	Z	15.1	10.3	12.9	22	297
LEXUS	LS 600h L	MID-SIZE	5	8	AV8	Z	12	10.7	11.4	25	262
LEXUS	LX 570	SUV - STANDARD	5.7	8	AS6	Z	18.8	13.6	16.5	17	380
LEXUS	RX 350 AWD	SUV - SMALL	3.5	6	AS6	X	13.3	9.8	11.7	24	269
LEXUS	RX 350 AWD	SUV - SMALL	3.5	6	AS8	X	12.7	9.1	11.1	25	255
LEXUS	RX 450h AWD	SUV - SMALL	3.5	6	AV6	Z	7.9	8.6	8.2	34	189
LINCOLN	MKS AWD	FULL-SIZE	3.5	6	AS6	X	13.7	9.4	11.8	24	271
LINCOLN	MKS AWD	FULL-SIZE	3.7	6	AS6	X	13.1	9	11.3	25	260
LINCOLN	MKT AWD	SUV - STANDARD	3.5	6	AS6	X	14.8	10.4	12.8	22	294
LINCOLN	MKT LIVERY	SPECIAL PURPOSE VEHICLE	2	4	AS6	X	11.5	8.5	10.2	28	235
LINCOLN	MKT LIVERY AWD	SPECIAL PURPOSE VEHICLE	3.7	6	A6	X	14	9.9	12.2	23	281
LINCOLN	MKX AWD	SUV - SMALL	3.7	6	AS6	X	13.7	10.4	12.2	23	281
LINCOLN	MKZ	MID-SIZE	2	4	AS6	X	10.5	7.1	9	31	207
LINCOLN	MKZ AWD	MID-SIZE	3.7	6	AS6	X	13.1	9.3	11.4	25	262
LINCOLN	MKZ HYBRID	MID-SIZE	2	4	AV	X	6.2	6.4	6.3	45	145
LINCOLN	NAVIGATOR 4X4 FFV	SUV - STANDARD	5.4	8	A6	X	18.2	13.3	16	18	368
LINCOLN	NAVIGATOR 4X4 FFV	SUV - STANDARD	5.4	8	A6	E	24.5	18	21.6	13	346
MASERATI	GHIBLI	MID-SIZE	3	6	AS8	Z	15.2	9.6	12.7	22	292
MASERATI	GHIBLI AWD	MID-SIZE	3	6	AS8	Z	15.2	9.6	12.7	22	292
MASERATI	GRANTURISMO	SUBCOMPACT	4.7	8	AS6	Z	18.2	11.4	15.1	19	347
MASERATI	GRANTURISMO CONVERTIBLE	SUBCOMPACT	4.7	8	AS6	Z	18.2	11.7	15.3	18	352
MASERATI	QUATTROPORTE GTS	FULL-SIZE	3.8	8	AS8	Z	17.6	10.7	14.5	19	334
MASERATI	QUATTROPORTE SQ4	FULL-SIZE	3	6	AS8	Z	15.9	9.7	13.1	22	301
MAZDA	CX-5	SUV - SMALL	2	4	AS6	X	8.9	7.3	8.2	34	189
MAZDA	CX-5	SUV - SMALL	2	4	M6	X	9	6.8	8	35	184
MAZDA	CX-5	SUV - SMALL	2.5	4	AS6	X	9.6	7.4	8.6	33	198
MAZDA	CX-5 4WD	SUV - SMALL	2	4	AS6	X	9.3	7.6	8.5	33	196
MAZDA	CX-5 4WD	SUV - SMALL	2.5	4	AS6	X	9.8	7.9	8.9	32	205
MAZDA	CX-9	SUV - SMALL	3.7	6	AS6	X	14.2	10	12.3	23	283
MAZDA	CX-9 4WD	SUV - SMALL	3.7	6	AS6	X	14.3	10.6	12.6	22	290
MAZDA	MAZDA2	COMPACT	1.5	4	A4	X	8.4	6.9	7.7	37	177
MAZDA	MAZDA2	COMPACT	1.5	4	M5	X	8	6.7	7.4	38	170
MAZDA	MAZDA3 4-DOOR	COMPACT	2	4	AS6	X	7.9	5.7	6.9	41	159
MAZDA	MAZDA3 4-DOOR	COMPACT	2	4	M6	X	8	5.8	7	40	161
MAZDA	MAZDA3 4-DOOR	COMPACT	2.5	4	AS6	X	8.4	6.1	7.4	38	170
MAZDA	MAZDA3 4-DOOR (i-ELOOP)	COMPACT	2.5	4	AS6	X	8.3	6.1	7.3	39	168
MAZDA	MAZDA3 4-DOOR (SIL)	COMPACT	2	4	M6	X	8	5.8	7	40	161
MAZDA	MAZDA3 5-DOOR	MID-SIZE	2	4	AS6	X	8	5.9	7.1	40	163
MAZDA	MAZDA3 5-DOOR	MID-SIZE	2	4	M6	X	8.2	5.9	7.2	39	166
MAZDA	MAZDA3 5-DOOR	MID-SIZE	2.5	4	AS6	X	8.7	6.5	7.7	37	177
MAZDA	MAZDA3 5-DOOR (i-ELOOP)	MID-SIZE	2.5	4	AS6	X	8.2	6.1	7.3	39	168
MAZDA	MAZDA3 5-DOOR (SIL)	MID-SIZE	2	4	M6	X	8.2	5.9	7.2	39	166
MAZDA	MAZDA5	MINIVAN	2.5	4	AS5	X	10.8	8.4	9.7	29	223
MAZDA	MAZDA5	MINIVAN	2.5	4	M6	X	11.1	8.3	9.8	29	225
MAZDA	MAZDA6	MID-SIZE	2.5	4	AS6	X	8.8	6.2	7.6	37	175
MAZDA	MAZDA6	MID-SIZE	2.5	4	M6	X	9.4	6.4	8.1	35	186
MAZDA	MAZDA6 (i-ELOOP)	MID-SIZE	2.5	4	AS6	X	8.4	5.9	7.3	39	168
MAZDA	MX-5	TWO-SEATER	2	4	AS6	Z	11.5	8.5	10.2	28	235
MAZDA	MX-5	TWO-SEATER	2	4	M5	Z	10.5	8.5	9.6	29	221
MAZDA	MX-5	TWO-SEATER	2	4	M6	Z	11.1	8.4	9.9	29	228
MERCEDES-BENZ	B 250	STATION WAGON - SMALL	2	4	AS7	Z	9.2	6.6	8	35	184
MERCEDES-BENZ	C 250	COMPACT	1.8	4	AS7	Z	10.9	7.5	9.4	30	216
MERCEDES-BENZ	C 250 COUPE	SUBCOMPACT	1.8	4	AS7	Z	11	7.4	9.4	30	216
MERCEDES-BENZ	C 300 4MATIC FFV	COMPACT	3.5	6	AS7	Z	12.2	8.5	10.5	27	242
MERCEDES-BENZ	C 300 4MATIC FFV	COMPACT	3.5	6	AS7	E	16.4	11.1	14	20	224
MERCEDES-BENZ	C 350	COMPACT	3.5	6	AS7	Z	12	8.6	10.5	27	242
MERCEDES-BENZ	C 350 4MATIC	COMPACT	3.5	6	AS7	Z	11.9	8.6	10.4	27	239
MERCEDES-BENZ	C 350 4MATIC COUPE	SUBCOMPACT	3.5	6	AS7	Z	12.1	8.7	10.6	27	244
MERCEDES-BENZ	C 350 COUPE	SUBCOMPACT	3.5	6	AS7	Z	12.1	8.6	10.5	27	242
MERCEDES-BENZ	C 63 AMG	COMPACT	6.2	8	AS7	Z	17.7	11.9	15.1	19	347
MERCEDES-BENZ	C 63 AMG COUPE	SUBCOMPACT	6.2	8	AS7	Z	17.9	12.2	15.3	18	352
MERCEDES-BENZ	CL 550 4MATIC	COMPACT	4.7	8	AS7	Z	15.4	10.4	13.2	21	304
MERCEDES-BENZ	CL 63 AMG	COMPACT	5.5	8	AS7	Z	15.4	11	13.4	21	308
MERCEDES-BENZ	CLA 250	COMPACT	2	4	AS7	Z	9.1	6.2	7.8	36	179
MERCEDES-BENZ	CLA 45 AMG 4MATIC	COMPACT	2	4	AS7	Z	10.3	7.8	9.2	31	212
MERCEDES-BENZ	CLS 550 4MATIC	COMPACT	4.7	8	AS7	Z	13.3	9.4	11.5	25	264
MERCEDES-BENZ	CLS 63 AMG 4MATIC	COMPACT	5.5	8	AS7	Z	15.1	10.7	13.1	22	301
MERCEDES-BENZ	CLS 63 AMG S 4MATIC	COMPACT	5.5	8	AS7	Z	15.1	10.7	13.1	22	301
MERCEDES-BENZ	E 250 BLUETEC 4MATIC	MID-SIZE	2.1	4	AS7	D	8.5	5.7	7.2	39	194
MERCEDES-BENZ	E 300 4MATIC	MID-SIZE	3.5	6	AS7	Z	11.8	8.2	10.2	28	235
MERCEDES-BENZ	E 350 4MATIC	MID-SIZE	3.5	6	AS7	Z	11.6	8.1	10	28	230
MERCEDES-BENZ	E 350 4MATIC COUPE	SUBCOMPACT	3.5	6	AS7	Z	11.9	8.5	10.4	27	239
MERCEDES-BENZ	E 350 4MATIC WAGON	STATION WAGON - MID-SIZE	3.5	6	AS7	Z	12.1	8.6	10.5	27	242
MERCEDES-BENZ	E 350 CABRIOLET	SUBCOMPACT	3.5	6	AS7	Z	12	8.5	10.4	27	239
MERCEDES-BENZ	E 350 COUPE	SUBCOMPACT	3.5	6	AS7	Z	11.9	8.2	10.2	28	235
MERCEDES-BENZ	E 400 HYBRID	MID-SIZE	3.5	6	AS7	Z	9.6	7.9	8.8	32	202
MERCEDES-BENZ	E 550 4MATIC	MID-SIZE	4.7	8	AS7	Z	13.6	9.1	11.6	24	267
MERCEDES-BENZ	E 550 CABRIOLET	SUBCOMPACT	4.7	8	AS7	Z	13.7	9.3	11.7	24	269
MERCEDES-BENZ	E 550 COUPE	SUBCOMPACT	4.7	8	AS7	Z	13.4	8.9	11.4	25	262
MERCEDES-BENZ	E 63 AMG 4MATIC	MID-SIZE	5.5	8	AS7	Z	15	10.3	12.9	22	297
MERCEDES-BENZ	E 63 AMG 4MATIC WAGON	STATION WAGON - MID-SIZE	5.5	8	AS7	Z	15.5	11	13.5	21	310
MERCEDES-BENZ	E 63 AMG S 4MATIC	MID-SIZE	5.5	8	AS7	Z	15	10.3	12.9	22	297
MERCEDES-BENZ	E 63 AMG S 4MATIC WAGON	STATION WAGON - MID-SIZE	5.5	8	AS7	Z	15.5	11	13.5	21	310
MERCEDES-BENZ	G 550	SUV - STANDARD	5.5	8	AS7	Z	20	15.9	18.2	16	419
MERCEDES-BENZ	G 63 AMG	SUV - STANDARD	5.5	8	AS7	Z	19.4	15.7	17.7	16	407
MERCEDES-BENZ	GL 350 BLUETEC 4MATIC	SUV - STANDARD	3	6	AS7	D	13.4	10.2	12	24	324
MERCEDES-BENZ	GL 450 4MATIC	SUV - STANDARD	4.7	8	AS7	Z	17.1	12.8	15.2	19	350
MERCEDES-BENZ	GL 550 4MATIC	SUV - STANDARD	4.7	8	AS7	Z	17.6	13.1	15.6	18	359
MERCEDES-BENZ	GL 63 AMG	SUV - STANDARD	5.5	8	AS7	Z	17.7	13.4	15.8	18	363
MERCEDES-BENZ	GLK 250 BLUETEC 4MATIC	SUV - SMALL	2.1	4	AS7	D	9.6	7.1	8.5	33	230
MERCEDES-BENZ	GLK 350 4MATIC	SUV - SMALL	3.5	6	AS7	Z	12.6	9.6	11.3	25	260
MERCEDES-BENZ	ML 350 4MATIC FFV	SUV - STANDARD	3.5	6	AS7	Z	13.4	10.5	12.1	23	278
MERCEDES-BENZ	ML 350 4MATIC FFV	SUV - STANDARD	3.5	6	AS7	E	17.8	13.8	16	18	256
MERCEDES-BENZ	ML 350 BLUETEC 4MATIC	SUV - STANDARD	3	6	AS7	D	11.8	8.5	10.3	27	278
MERCEDES-BENZ	ML 550 4MATIC	SUV - STANDARD	4.7	8	AS7	Z	16.2	11.8	14.2	20	327
MERCEDES-BENZ	ML 63 AMG 4MATIC	SUV - STANDARD	5.5	8	AS7	Z	17.2	13.5	15.5	18	356
MERCEDES-BENZ	S 550 4MATIC LWB	FULL-SIZE	4.7	8	AS7	Z	14.3	9.5	12.1	23	278
MERCEDES-BENZ	S 550 4MATIC SWB	FULL-SIZE	4.7	8	AS7	Z	14.2	9.4	12	24	276
MERCEDES-BENZ	S 63 AMG 4MATIC	FULL-SIZE	5.5	8	AS7	Z	15.6	10.3	13.2	21	304
MERCEDES-BENZ	SL 550	TWO-SEATER	4.7	8	AS7	Z	13.4	9.6	11.7	24	269
MERCEDES-BENZ	SL 63 AMG	TWO-SEATER	5.5	8	AS7	Z	14.8	10.2	12.7	22	292
MERCEDES-BENZ	SL 65 AMG	TWO-SEATER	6	8	AS7	Z	16.7	11.2	14.2	20	327
MERCEDES-BENZ	SLK 250	TWO-SEATER	1.8	4	AS7	Z	10.3	7.2	8.9	32	205
MERCEDES-BENZ	SLK 250	TWO-SEATER	1.8	4	M6	Z	10.4	7.3	9	31	207
MERCEDES-BENZ	SLK 350	TWO-SEATER	3.5	6	AS7	Z	11.1	8.1	9.8	29	225
MERCEDES-BENZ	SLK 55 AMG	TWO-SEATER	5.5	8	AS7	Z	12.3	8.7	10.7	26	246
MERCEDES-BENZ	SLS AMG BLACK SERIES COUPE	TWO-SEATER	6.2	8	AS7	Z	18.7	13.9	16.5	17	380
MERCEDES-BENZ	SLS AMG GT COUPE	TWO-SEATER	6.2	8	AS7	Z	18.2	12.6	15.7	18	361
MERCEDES-BENZ	SLS AMG ROADSTER	TWO-SEATER	6.2	8	AS7	Z	18.2	12.6	15.7	18	361
MINI	COOPER CLUBMAN	SUBCOMPACT	1.6	4	A6	Z	8.7	6.6	7.8	36	179
MINI	COOPER CLUBMAN	SUBCOMPACT	1.6	4	M6	Z	8.6	6.8	7.8	36	179
MINI	COOPER CONVERTIBLE	MINICOMPACT	1.6	4	A6	Z	8.7	6.6	7.8	36	179
MINI	COOPER CONVERTIBLE	MINICOMPACT	1.6	4	M6	Z	8.6	6.8	7.8	36	179
MINI	COOPER COUNTRYMAN	COMPACT	1.6	4	A6	Z	9.4	7.9	8.7	32	200
MINI	COOPER COUNTRYMAN	COMPACT	1.6	4	M6	Z	8.6	6.8	7.8	36	179
MINI	COOPER COUPE	TWO-SEATER	1.6	4	A6	Z	8.5	6.6	7.6	37	175
MINI	COOPER COUPE	TWO-SEATER	1.6	4	M6	Z	8	6.4	7.3	39	168
MINI	COOPER PACEMAN	COMPACT	1.6	4	A6	Z	9.4	7.9	8.7	32	200
MINI	COOPER PACEMAN	COMPACT	1.6	4	M6	Z	8.6	6.8	7.8	36	179
MINI	COOPER ROADSTER	TWO-SEATER	1.6	4	A6	Z	8.7	6.6	7.8	36	179
MINI	COOPER ROADSTER	TWO-SEATER	1.6	4	M6	Z	8.6	6.8	7.8	36	179
MINI	COOPER S CLUBMAN	SUBCOMPACT	1.6	4	A6	Z	9.3	7	8.3	34	191
MINI	COOPER S CLUBMAN	SUBCOMPACT	1.6	4	M6	Z	9.1	6.7	8	35	184
MINI	COOPER S CONVERTIBLE	MINICOMPACT	1.6	4	A6	Z	9.3	7	8.3	34	191
MINI	COOPER S CONVERTIBLE	MINICOMPACT	1.6	4	M6	Z	9.1	6.7	8	35	184
MINI	COOPER S COUNTRYMAN ALL4	COMPACT	1.6	4	A6	Z	10	7.8	9	31	207
MINI	COOPER S COUNTRYMAN ALL4	COMPACT	1.6	4	M6	Z	9.3	7.5	8.5	33	196
MINI	COOPER S COUPE	TWO-SEATER	1.6	4	A6	Z	9.3	7	8.3	34	191
MINI	COOPER S COUPE	TWO-SEATER	1.6	4	M6	Z	9.1	6.7	8	35	184
MINI	COOPER S PACEMAN ALL4	COMPACT	1.6	4	A6	Z	10	7.8	9	31	207
MINI	COOPER S PACEMAN ALL4	COMPACT	1.6	4	M6	Z	9.3	7.5	8.5	33	196
MINI	COOPER S ROADSTER	TWO-SEATER	1.6	4	A6	Z	9.3	7	8.3	34	191
MINI	COOPER S ROADSTER	TWO-SEATER	1.6	4	M6	Z	9.1	6.7	8	35	184
MINI	JOHN COOPER WORKS CLUBMAN	SUBCOMPACT	1.6	4	A6	Z	9.3	7	8.3	34	191
MINI	JOHN COOPER WORKS CLUBMAN	SUBCOMPACT	1.6	4	M6	Z	9.1	6.7	8	35	184
MINI	JOHN COOPER WORKS CONVERTIBLE	MINICOMPACT	1.6	4	A6	Z	9.3	7	8.3	34	191
MINI	JOHN COOPER WORKS CONVERTIBLE	MINICOMPACT	1.6	4	M6	Z	9.1	6.7	8	35	184
MINI	JOHN COOPER WORKS COUNTRYMAN ALL4	COMPACT	1.6	4	A6	Z	10	7.8	9	31	207
MINI	JOHN COOPER WORKS COUNTRYMAN ALL4	COMPACT	1.6	4	M6	Z	9.3	7.5	8.5	33	196
MINI	JOHN COOPER WORKS COUPE	TWO-SEATER	1.6	4	A6	Z	9.3	7	8.3	34	191
MINI	JOHN COOPER WORKS COUPE	TWO-SEATER	1.6	4	M6	Z	9.1	6.7	8	35	184
MINI	JOHN COOPER WORKS PACEMAN ALL4	COMPACT	1.6	4	A6	Z	10	7.8	9	31	207
MINI	JOHN COOPER WORKS PACEMAN ALL4	COMPACT	1.6	4	M6	Z	9.3	7.5	8.5	33	196
MINI	JOHN COOPER WORKS ROADSTER	TWO-SEATER	1.6	4	A6	Z	9.3	7	8.3	34	191
MINI	JOHN COOPER WORKS ROADSTER	TWO-SEATER	1.6	4	M6	Z	9.1	6.7	8	35	184
MITSUBISHI	LANCER	COMPACT	2	4	AV6	X	9.2	7	8.2	34	189
MITSUBISHI	LANCER	COMPACT	2	4	M5	X	9.6	6.8	8.3	34	191
MITSUBISHI	LANCER AWD	COMPACT	2.4	4	AV6	X	10.5	8.2	9.5	30	218
MITSUBISHI	LANCER EVOLUTION	COMPACT	2	4	AM6	Z	14.2	10.5	12.5	23	288
MITSUBISHI	LANCER EVOLUTION	COMPACT	2	4	M5	Z	14	10.3	12.3	23	283
MITSUBISHI	LANCER RALLIART	COMPACT	2	4	AM6	Z	13.4	9.4	11.6	24	267
MITSUBISHI	LANCER SPORTBACK	STATION WAGON - SMALL	2	4	AV6	X	9.6	7.3	8.6	33	198
MITSUBISHI	LANCER SPORTBACK	STATION WAGON - SMALL	2	4	M5	X	9.8	7.1	8.6	33	198
MITSUBISHI	MIRAGE	COMPACT	1.2	3	AV	X	6.4	5.4	6	47	138
MITSUBISHI	MIRAGE	COMPACT	1.2	3	M5	X	7	5.6	6.4	44	147
MITSUBISHI	OUTLANDER	SUV - SMALL	2.4	4	AV6	X	9.5	7.5	8.6	33	198
MITSUBISHI	OUTLANDER 4WD	SUV - SMALL	2.4	4	AV6	X	9.9	8.1	9.1	31	209
MITSUBISHI	OUTLANDER 4WD	SUV - SMALL	3	6	AS6	Z	11.5	8.5	10.2	28	235
MITSUBISHI	RVR	SUV - SMALL	2	4	AV6	X	9.6	7.6	8.7	32	200
MITSUBISHI	RVR	SUV - SMALL	2	4	M5	X	9.9	7.5	8.8	32	202
MITSUBISHI	RVR 4WD	SUV - SMALL	2	4	AV6	X	9.8	8	9	31	207
NISSAN	370Z	TWO-SEATER	3.7	6	AS7	Z	12.6	9.1	11	26	253
NISSAN	370Z	TWO-SEATER	3.7	6	M6	Z	13.3	9.3	11.5	25	264
NISSAN	370Z ROADSTER	TWO-SEATER	3.7	6	AS7	Z	13	9.5	11.4	25	262
NISSAN	370Z ROADSTER	TWO-SEATER	3.7	6	M6	Z	13.5	9.6	11.7	24	269
NISSAN	ALTIMA	MID-SIZE	2.5	4	AV	X	8.7	6.2	7.6	37	175
NISSAN	ALTIMA	MID-SIZE	3.5	6	AV	X	10.8	7.4	9.3	30	214
NISSAN	ARMADA 4WD	SUV - STANDARD	5.6	8	A5	X	19.1	13.4	16.5	17	380
NISSAN	FRONTIER	PICKUP TRUCK - SMALL	2.5	4	A5	X	13.7	10.6	12.3	23	283
NISSAN	FRONTIER	PICKUP TRUCK - SMALL	2.5	4	M5	X	12.2	10.2	11.3	25	260
NISSAN	FRONTIER	PICKUP TRUCK - SMALL	4	6	A5	X	14.7	10.2	12.7	22	292
NISSAN	FRONTIER 4WD	PICKUP TRUCK - SMALL	4	6	A5	X	15.7	11.2	13.7	21	315
NISSAN	FRONTIER 4WD	PICKUP TRUCK - SMALL	4	6	M6	X	14.8	11	13.1	22	301
NISSAN	GT-R	SUBCOMPACT	3.8	6	AM6	Z	14.5	10.9	12.9	22	297
NISSAN	JUKE	STATION WAGON - SMALL	1.6	4	AV	Z	8.7	7.3	8.1	35	186
NISSAN	JUKE	STATION WAGON - SMALL	1.6	4	M6	Z	9.5	7.6	8.6	33	198
NISSAN	JUKE AWD	STATION WAGON - SMALL	1.6	4	AV	Z	9.3	7.9	8.7	32	200
NISSAN	MAXIMA	MID-SIZE	3.5	6	AV	Z	12.3	9.1	10.9	26	251
NISSAN	MURANO AWD	SUV - SMALL	3.5	6	AV	X	13.2	10.1	11.8	24	271
NISSAN	NV200 CARGO VAN	SPECIAL PURPOSE VEHICLE	2	4	AV	X	10	8.5	9.3	30	214
NISSAN	PATHFINDER	SUV - SMALL	3.5	6	AV	X	12	8.9	10.6	27	244
NISSAN	PATHFINDER 4WD	SUV - SMALL	3.5	6	AV	X	12.3	9.3	11	26	253
NISSAN	PATHFINDER HYBRID 4WD	SUV - STANDARD	2.5	4	AV	X	9.1	8.5	8.8	32	202
NISSAN	QUEST	MINIVAN	3.5	6	AV	X	12.5	9.5	11.1	25	255
NISSAN	ROGUE	SUV - SMALL	2.5	4	AV	X	9.2	7.2	8.3	34	191
NISSAN	ROGUE AWD	SUV - SMALL	2.5	4	AV	X	9.5	7.4	8.6	33	198
NISSAN	SENTRA	MID-SIZE	1.8	4	AV	X	7.8	6	7	40	161
NISSAN	SENTRA	MID-SIZE	1.8	4	M6	X	8.7	6.6	7.8	36	179
NISSAN	TITAN	PICKUP TRUCK - STANDARD	5.6	8	A5	X	17.9	12.8	15.6	18	359
NISSAN	TITAN 4WD	PICKUP TRUCK - STANDARD	5.6	8	A5	X	19.7	14.3	17.3	16	398
NISSAN	VERSA	COMPACT	1.6	4	AV	X	7.2	5.8	6.6	43	152
NISSAN	VERSA	COMPACT	1.6	4	M5	X	8.6	6.5	7.7	37	177
NISSAN	XTERRA 4WD	SUV - SMALL	4	6	A5	X	16.1	11.9	14.2	20	327
NISSAN	XTERRA 4WD	SUV - SMALL	4	6	M6	X	15.2	11.9	13.7	21	315
PORSCHE	911 CARRERA	MINICOMPACT	3.4	6	AM7	Z	11.6	8.3	10.1	28	232
PORSCHE	911 CARRERA	MINICOMPACT	3.4	6	M7	Z	12.5	8.6	10.7	26	246
PORSCHE	911 CARRERA 4	MINICOMPACT	3.4	6	AM7	Z	11.8	8.5	10.3	27	237
PORSCHE	911 CARRERA 4	MINICOMPACT	3.4	6	M7	Z	12.4	8.6	10.7	26	246
PORSCHE	911 CARRERA 4 CABRIOLET	MINICOMPACT	3.4	6	AM7	Z	12	8.7	10.5	27	242
PORSCHE	911 CARRERA 4 CABRIOLET	MINICOMPACT	3.4	6	M7	Z	12.6	9	11	26	253
PORSCHE	911 CARRERA 4S	MINICOMPACT	3.8	6	AM7	Z	12.3	8.9	10.8	26	248
PORSCHE	911 CARRERA 4S	MINICOMPACT	3.8	6	M7	Z	12.8	8.9	11	26	253
PORSCHE	911 CARRERA 4S CABRIOLET	MINICOMPACT	3.8	6	AM7	Z	12.7	9	11	26	253
PORSCHE	911 CARRERA 4S CABRIOLET	MINICOMPACT	3.8	6	M7	Z	12.9	9.1	11.2	25	258
PORSCHE	911 CARRERA CABRIOLET	MINICOMPACT	3.4	6	AM7	Z	11.6	8.3	10.1	28	232
PORSCHE	911 CARRERA CABRIOLET	MINICOMPACT	3.4	6	M7	Z	12.4	8.6	10.7	26	246
PORSCHE	911 CARRERA S	MINICOMPACT	3.8	6	AM7	Z	12.1	8.7	10.6	27	244
PORSCHE	911 CARRERA S	MINICOMPACT	3.8	6	M7	Z	12.6	8.6	10.8	26	248
PORSCHE	911 CARRERA S CABRIOLET	MINICOMPACT	3.8	6	AM7	Z	12.4	8.7	10.7	26	246
PORSCHE	911 CARRERA S CABRIOLET	MINICOMPACT	3.8	6	M7	Z	12.6	8.8	10.9	26	251
PORSCHE	911 GT3	TWO-SEATER	3.8	6	AM7	Z	16	11.5	14	20	322
PORSCHE	911 TURBO	MINICOMPACT	3.8	6	AM7	Z	13.7	9.6	11.9	24	274
PORSCHE	911 TURBO CABRIOLET	MINICOMPACT	3.8	6	AM7	Z	13.7	9.6	11.9	24	274
PORSCHE	911 TURBO S	MINICOMPACT	3.8	6	AM7	Z	13.7	9.6	11.9	24	274
PORSCHE	911 TURBO S CABRIOLET	MINICOMPACT	3.8	6	AM7	Z	13.7	9.6	11.9	24	274
PORSCHE	BOXSTER	TWO-SEATER	2.7	6	AM7	Z	10.7	7.4	9.2	31	212
PORSCHE	BOXSTER	TWO-SEATER	2.7	6	M6	Z	11.5	7.9	9.9	29	228
PORSCHE	BOXSTER S	TWO-SEATER	3.4	6	AM7	Z	11.3	7.9	9.8	29	225
PORSCHE	BOXSTER S	TWO-SEATER	3.4	6	M6	Z	11.9	8.6	10.4	27	239
PORSCHE	CAYENNE	SUV - STANDARD	3.6	6	A8	Z	14.1	10.2	12.4	23	290
PORSCHE	CAYENNE	SUV - STANDARD	3.6	6	M6	Z	15.8	10.9	13.6	21	313
PORSCHE	CAYENNE DIESEL (modified)	SUV - STANDARD	3	6	A8	D	11.8	8.1	10.2	28	277
PORSCHE	CAYENNE GTS	SUV - STANDARD	4.8	8	A8	Z	16.7	11.5	14.4	20	338
PORSCHE	CAYENNE S	SUV - STANDARD	4.8	8	A8	Z	15.5	10.7	13.2	21	310
PORSCHE	CAYENNE S HYBRID	SUV - STANDARD	3	6	A8	Z	11.8	9.9	10.9	26	251
PORSCHE	CAYENNE TURBO	SUV - STANDARD	4.8	8	A8	Z	16.3	11	13.9	20	326
PORSCHE	CAYENNE TURBO S	SUV - STANDARD	4.8	8	A8	Z	18	11.9	15.2	19	358
PORSCHE	CAYMAN	TWO-SEATER	2.7	6	AM7	Z	10.7	7.4	9.2	31	212
PORSCHE	CAYMAN	TWO-SEATER	2.7	6	M6	Z	11.5	7.9	9.9	29	228
PORSCHE	CAYMAN S	TWO-SEATER	3.4	6	AM7	Z	11.3	7.9	9.8	29	225
PORSCHE	CAYMAN S	TWO-SEATER	3.4	6	M6	Z	11.9	8.6	10.4	27	239
PORSCHE	PANAMERA	FULL-SIZE	3.6	6	AM7	Z	12.9	8.4	10.9	26	251
PORSCHE	PANAMERA 4	FULL-SIZE	3.6	6	AM7	Z	13.1	8.7	11.1	25	255
PORSCHE	PANAMERA 4S	FULL-SIZE	3	6	AM7	Z	13.4	8.8	11.3	25	260
PORSCHE	PANAMERA 4S EXECUTIVE	FULL-SIZE	3	6	AM7	Z	13.7	8.9	11.5	25	264
PORSCHE	PANAMERA GTS	FULL-SIZE	4.8	8	AM7	Z	15.1	9.7	12.7	22	292
PORSCHE	PANAMERA S	FULL-SIZE	3	6	AM7	Z	13.4	8.8	11.3	25	260
PORSCHE	PANAMERA TURBO	FULL-SIZE	4.8	8	AM7	Z	15.3	9.7	12.8	22	294
PORSCHE	PANAMERA TURBO EXECUTIVE	FULL-SIZE	4.8	8	AM7	Z	15.4	9.8	12.9	22	297
RAM	1500 (MDS)	PICKUP TRUCK - STANDARD	5.7	8	A6	X	17.1	12	14.8	19	340
RAM	1500 (MDS)	PICKUP TRUCK - STANDARD	5.7	8	A8	X	15.8	10.9	13.6	21	313
RAM	1500 4X4 (MDS)	PICKUP TRUCK - STANDARD	5.7	8	A6	X	17.6	12.7	15.4	18	354
RAM	1500 4X4 (MDS)	PICKUP TRUCK - STANDARD	5.7	8	A8	X	16.3	11.5	14.1	20	324
RAM	1500 4X4 DIESEL	PICKUP TRUCK - STANDARD	3	6	A8	D	12.1	8.8	10.6	27	286
RAM	1500 4X4 FFV	PICKUP TRUCK - STANDARD	3.6	6	A8	X	14.6	10.1	12.6	22	290
RAM	1500 4X4 FFV	PICKUP TRUCK - STANDARD	3.6	6	A8	E	20.5	14.5	17.8	16	285
RAM	1500 DIESEL	PICKUP TRUCK - STANDARD	3	6	A8	D	11.6	8.4	10.2	28	275
RAM	1500 FFV	PICKUP TRUCK - STANDARD	3.6	6	A8	X	13.9	9.5	11.9	24	274
RAM	1500 FFV	PICKUP TRUCK - STANDARD	3.6	6	A8	E	19.4	13.6	16.8	17	269
RAM	1500 HFE	PICKUP TRUCK - STANDARD	3.6	6	A8	X	12.9	9.3	11.3	25	260
RAM	CARGO VAN FFV	MINIVAN	3.6	6	A6	X	13.3	9.1	11.4	25	262
RAM	CARGO VAN FFV	MINIVAN	3.6	6	A6	E	18.6	12.7	15.9	18	254
ROLLS-ROYCE	GHOST	FULL-SIZE	6.6	12	A8	Z	19.1	12.3	16	18	368
ROLLS-ROYCE	GHOST EWB	FULL-SIZE	6.6	12	A8	Z	19.1	12.3	16	18	368
ROLLS-ROYCE	PHANTOM	FULL-SIZE	6.7	12	A8	Z	20.7	12.8	17.1	17	393
ROLLS-ROYCE	PHANTOM COUPE	COMPACT	6.7	12	A8	Z	20.7	12.8	17.1	17	393
ROLLS-ROYCE	PHANTOM DROPHEAD COUPE	COMPACT	6.7	12	A8	Z	20.7	12.7	17.1	17	393
ROLLS-ROYCE	PHANTOM EWB	FULL-SIZE	6.7	12	A8	Z	20.7	12.7	17.1	17	393
ROLLS-ROYCE	WRAITH	MID-SIZE	6.6	12	A8	Z	18.7	11.8	15.6	18	359
SCION	FR-S	MINICOMPACT	2	4	AS6	Z	9.6	7	8.4	34	193
SCION	FR-S	MINICOMPACT	2	4	M6	Z	10.9	7.8	9.5	30	218
SCION	iQ	MINICOMPACT	1.3	4	AV	X	6.6	5.7	6.2	46	143
SCION	tC	COMPACT	2.5	4	AS6	X	10.2	7.5	9	31	207
SCION	tC	COMPACT	2.5	4	M6	X	10.2	7.6	9	31	207
SCION	xB	STATION WAGON - SMALL	2.4	4	AS4	X	10.9	8.6	9.9	29	228
SCION	xB	STATION WAGON - SMALL	2.4	4	M5	X	10.9	8.6	9.9	29	228
SCION	xD	SUBCOMPACT	1.8	4	A4	X	8.8	7.1	8	35	184
SCION	xD	SUBCOMPACT	1.8	4	M5	X	8.6	7.1	7.9	36	182
SMART	FORTWO CABRIOLET	TWO-SEATER	1	3	AM5	Z	6.9	5.7	6.4	44	147
SMART	FORTWO COUPE	TWO-SEATER	1	3	AM5	Z	6.9	5.7	6.4	44	147
SRT	VIPER COUPE	TWO-SEATER	8.4	10	M6	Z	20	13	16.9	17	389
SRT	VIPER GTS COUPE	TWO-SEATER	8.4	10	M6	Z	20	13	16.9	17	389
SUBARU	BRZ	MINICOMPACT	2	4	AS6	Z	9.6	7.1	8.5	33	196
SUBARU	BRZ	MINICOMPACT	2	4	M6	Z	11	7.9	9.6	29	221
SUBARU	FORESTER AWD	SUV - SMALL	2	4	AV	Z	10.2	8.6	9.5	30	218
SUBARU	FORESTER AWD	SUV - SMALL	2.5	4	AV	X	9.6	7.4	8.6	33	198
SUBARU	FORESTER AWD	SUV - SMALL	2.5	4	M6	X	10.9	8.3	9.7	29	223
SUBARU	IMPREZA AWD	COMPACT	2	4	AV	X	8.7	6.6	7.8	36	179
SUBARU	IMPREZA AWD	COMPACT	2	4	M5	X	9.6	7.1	8.5	33	196
SUBARU	IMPREZA AWD	COMPACT	2.5	4	M5	Z	12.6	9.5	11.2	25	258
SUBARU	IMPREZA AWD	COMPACT	2.5	4	M6	Z	14.2	10.4	12.5	23	288
SUBARU	IMPREZA WAGON AWD	STATION WAGON - SMALL	2	4	AV	X	8.7	6.6	7.8	36	179
SUBARU	IMPREZA WAGON AWD	STATION WAGON - SMALL	2	4	M5	X	9.6	7.1	8.5	33	196
SUBARU	IMPREZA WAGON AWD	STATION WAGON - SMALL	2.5	4	M5	Z	12.6	9.5	11.2	25	258
SUBARU	IMPREZA WAGON AWD	STATION WAGON - SMALL	2.5	4	M6	Z	14.2	10.4	12.5	23	288
SUBARU	LEGACY AWD	MID-SIZE	2.5	4	AV	X	9.7	7.3	8.6	33	198
SUBARU	LEGACY AWD	MID-SIZE	2.5	4	M6	X	11.3	8.2	9.9	29	228
SUBARU	LEGACY AWD	MID-SIZE	3.6	6	AS5	X	13.3	9.5	11.6	24	267
SUBARU	OUTBACK AWD	SUV - SMALL	2.5	4	AV	X	9.9	7.8	9	31	207
SUBARU	OUTBACK AWD	SUV - SMALL	2.5	4	M6	X	10.8	8.5	9.8	29	225
SUBARU	OUTBACK AWD	SUV - SMALL	3.6	6	AS5	X	13.4	9.7	11.7	24	269
SUBARU	TRIBECA AWD	SUV - SMALL	3.6	6	AS5	X	14.7	11.1	13.1	22	301
SUBARU	XV CROSSTREK AWD	SUV - SMALL	2	4	AV	X	9.5	7.2	8.5	33	196
SUBARU	XV CROSSTREK AWD	SUV - SMALL	2	4	M5	X	10.2	8	9.2	31	212
SUBARU	XV CROSSTREK HYBRID AWD	SUV - SMALL	2	4	AV	X	8.1	7.2	7.7	37	177
TOYOTA	4RUNNER (Part-Time 4WD)	SUV - STANDARD	4	6	AS5	X	14.3	11.1	12.9	22	297
TOYOTA	4RUNNER 4WD	SUV - STANDARD	4	6	AS5	X	14.3	11.1	12.9	22	297
TOYOTA	AVALON	MID-SIZE	3.5	6	AS6	X	11.3	7.6	9.6	29	221
TOYOTA	CAMRY	MID-SIZE	2.5	4	AS6	X	9.5	6.6	8.2	34	189
TOYOTA	CAMRY	MID-SIZE	3.5	6	AS6	X	11.1	7.8	9.6	29	221
TOYOTA	CAMRY HYBRID LE	MID-SIZE	2.5	4	AV	X	5.5	5.9	5.7	50	131
TOYOTA	CAMRY HYBRID XLE/SE	MID-SIZE	2.5	4	AV	X	5.8	6.2	6	47	138
TOYOTA	COROLLA	MID-SIZE	1.8	4	A4	X	8.6	6.5	7.7	37	177
TOYOTA	COROLLA	MID-SIZE	1.8	4	AV7	X	8.1	6.3	7.3	39	168
TOYOTA	COROLLA	MID-SIZE	1.8	4	AV	X	8	5.9	7.1	40	163
TOYOTA	COROLLA	MID-SIZE	1.8	4	M6	X	8.3	6.3	7.4	38	170
TOYOTA	COROLLA LE ECO (1-mode)	MID-SIZE	1.8	4	AV	X	7.7	5.6	6.8	42	156
TOYOTA	COROLLA LE ECO (2-mode)	MID-SIZE	1.8	4	AV	X	7.8	5.9	6.9	41	159
TOYOTA	COROLLA MATRIX	STATION WAGON - SMALL	1.8	4	A4	X	9.4	7.5	8.5	33	196
TOYOTA	COROLLA MATRIX	STATION WAGON - SMALL	1.8	4	M5	X	8.9	7.3	8.2	34	189
TOYOTA	FJ CRUISER 4WD	SUV - SMALL	4	6	A5	X	14.3	11.2	12.9	22	297
TOYOTA	FJ CRUISER 4WD	SUV - SMALL	4	6	M6	X	15.4	12.1	13.9	20	320
TOYOTA	HIGHLANDER	SUV - SMALL	2.7	4	AS6	X	11.7	8.6	10.3	27	237
TOYOTA	HIGHLANDER	SUV - SMALL	3.5	6	AS6	X	12.6	9.4	11.2	25	258
TOYOTA	HIGHLANDER AWD	SUV - STANDARD	3.5	6	AS6	X	13	9.7	11.5	25	264
TOYOTA	HIGHLANDER HYBRID AWD	SUV - STANDARD	3.5	6	AV6	X	8	8.6	8.3	34	191
TOYOTA	HIGHLANDER HYBRID AWD LE	SUV - STANDARD	3.5	6	AV6	X	7.9	8.6	8.2	34	189
TOYOTA	PRIUS	MID-SIZE	1.8	4	AV	X	4.7	4.9	4.8	59	110
TOYOTA	PRIUS c	COMPACT	1.5	4	AV	X	4.6	4.9	4.7	60	108
TOYOTA	PRIUS v	STATION WAGON - MID-SIZE	1.8	4	AV	X	5.3	5.8	5.5	51	126
TOYOTA	RAV4	SUV - SMALL	2.5	4	AS6	X	10	7.6	8.9	32	205
TOYOTA	RAV4 AWD	SUV - SMALL	2.5	4	AS6	X	10.4	8.1	9.4	30	216
TOYOTA	RAV4 LIMITED AWD	SUV - SMALL	2.5	4	AS6	X	10.6	8.2	9.5	30	218
TOYOTA	SEQUOIA 4WD	SUV - STANDARD	5.7	8	AS6	X	19	13.9	16.7	17	384
TOYOTA	SIENNA	MINIVAN	3.5	6	AS6	X	12.9	9.4	11.3	25	260
TOYOTA	SIENNA AWD	MINIVAN	3.5	6	AS6	X	14.2	10.3	12.4	23	285
TOYOTA	TACOMA	PICKUP TRUCK - SMALL	2.7	4	A4	X	12.2	9.3	10.9	26	251
TOYOTA	TACOMA	PICKUP TRUCK - SMALL	2.7	4	M5	X	11.3	8.9	10.2	28	235
TOYOTA	TACOMA	PICKUP TRUCK - SMALL	4	6	M6	X	14.5	11.3	13.1	22	301
TOYOTA	TACOMA 4WD	PICKUP TRUCK - SMALL	2.7	4	A4	X	13.1	10.5	11.9	24	274
TOYOTA	TACOMA 4WD	PICKUP TRUCK - SMALL	2.7	4	M5	X	12.8	10.6	11.8	24	271
TOYOTA	TACOMA 4WD	PICKUP TRUCK - SMALL	4	6	A5	X	14.7	11.5	13.3	21	306
TOYOTA	TACOMA 4WD	PICKUP TRUCK - SMALL	4	6	M6	X	15.3	12.3	14	20	322
TOYOTA	TUNDRA	PICKUP TRUCK - STANDARD	4	6	AS5	X	14.8	11.8	13.5	21	310
TOYOTA	TUNDRA	PICKUP TRUCK - STANDARD	4.6	8	AS6	X	15.9	12.3	14.3	20	329
TOYOTA	TUNDRA	PICKUP TRUCK - STANDARD	5.7	8	AS6	X	17.6	12.9	15.5	18	356
TOYOTA	TUNDRA 4WD	PICKUP TRUCK - STANDARD	4.6	8	AS6	X	16.9	12.8	15.1	19	347
TOYOTA	TUNDRA 4WD	PICKUP TRUCK - STANDARD	5.7	8	AS6	X	18.1	13.9	16.2	17	373
TOYOTA	VENZA	SUV - SMALL	2.7	4	AS6	X	11.4	8.2	10	28	230
TOYOTA	VENZA	SUV - SMALL	3.5	6	AS6	X	12.6	9.1	11	26	253
TOYOTA	VENZA 4WD	SUV - SMALL	2.7	4	AS6	X	11.6	8.5	10.2	28	235
TOYOTA	VENZA 4WD	SUV - SMALL	3.5	6	AS6	X	12.9	9.4	11.3	25	260
TOYOTA	YARIS	COMPACT	1.5	4	A4	X	7.9	6.6	7.3	39	168
TOYOTA	YARIS	COMPACT	1.5	4	M5	X	7.8	6.3	7.1	40	163
VOLKSWAGEN	BEETLE	COMPACT	1.8	4	A6	X	9.5	7.2	8.5	33	196
VOLKSWAGEN	BEETLE	COMPACT	1.8	4	M5	X	9.9	7.2	8.7	32	200
VOLKSWAGEN	BEETLE	COMPACT	2	4	A6	Z	10.3	7.7	9.1	31	209
VOLKSWAGEN	BEETLE	COMPACT	2	4	M6	Z	10.8	7.6	9.4	30	216
VOLKSWAGEN	BEETLE	COMPACT	2.5	5	A6	X	10.9	8.4	9.8	29	225
VOLKSWAGEN	BEETLE	COMPACT	2.5	5	M5	X	11.2	7.7	9.6	29	221
VOLKSWAGEN	BEETLE TDI (modified)	COMPACT	2	4	A6	D	8.4	5.9	7.4	38	200
VOLKSWAGEN	BEETLE TDI (modified)	COMPACT	2	4	M6	D	8.8	6.1	7.7	37	208
VOLKSWAGEN	BEETLE CONVERTIBLE	SUBCOMPACT	1.8	4	A6	X	9.8	7.3	8.7	32	200
VOLKSWAGEN	BEETLE CONVERTIBLE	SUBCOMPACT	2	4	A6	Z	10.3	8.1	9.3	30	214
VOLKSWAGEN	BEETLE CONVERTIBLE	SUBCOMPACT	2	4	M6	Z	10.8	7.6	9.4	30	216
VOLKSWAGEN	BEETLE CONVERTIBLE	SUBCOMPACT	2.5	5	A6	X	11.2	8.7	10.1	28	232
VOLKSWAGEN	CC	COMPACT	2	4	A6	Z	11.1	7.9	9.7	29	223
VOLKSWAGEN	CC	COMPACT	2	4	M6	Z	11.6	7.7	9.8	29	225
VOLKSWAGEN	CC 4MOTION	COMPACT	3.6	6	A6	Z	14.3	9.8	12.3	23	283
VOLKSWAGEN	EOS	SUBCOMPACT	2	4	A6	Z	10.9	8	9.6	29	221
VOLKSWAGEN	GOLF WAGON	STATION WAGON - SMALL	2.5	5	A6	X	11	7.7	9.5	30	218
VOLKSWAGEN	GOLF WAGON	STATION WAGON - SMALL	2.5	5	M5	X	11.2	7.3	9.4	30	216
VOLKSWAGEN	GOLF WAGON TDI (modified)	STATION WAGON - SMALL	2	4	A6	D	8.1	6.4	7.4	38	198
VOLKSWAGEN	GOLF WAGON TDI (modified)	STATION WAGON - SMALL	2	4	M6	D	8.3	6	7.3	39	196
VOLKSWAGEN	JETTA	COMPACT	1.8	4	A6	X	9.5	6.7	8.2	34	189
VOLKSWAGEN	JETTA	COMPACT	1.8	4	M5	X	9.4	6.7	8.2	34	189
VOLKSWAGEN	JETTA	COMPACT	2	4	A6	X	10.6	8	9.4	30	216
VOLKSWAGEN	JETTA	COMPACT	2	4	M5	X	10.4	7.2	9	31	207
VOLKSWAGEN	JETTA TDI (modified)	COMPACT	2	4	A6	D	8.1	6.4	7.4	38	198
VOLKSWAGEN	JETTA TDI (modified)	COMPACT	2	4	M6	D	8.3	6	7.3	39	196
VOLKSWAGEN	JETTA GLI	COMPACT	2	4	A6	Z	10.2	7.5	9	31	207
VOLKSWAGEN	JETTA GLI	COMPACT	2	4	M6	Z	10.6	7.4	9.2	31	212
VOLKSWAGEN	JETTA TURBO HYBRID	COMPACT	1.4	4	AM7	Z	5.6	5.2	5.4	52	124
VOLKSWAGEN	PASSAT	MID-SIZE	1.8	4	A6	X	9.9	6.9	8.6	33	198
VOLKSWAGEN	PASSAT	MID-SIZE	1.8	4	M5	X	10	6.9	8.6	33	198
VOLKSWAGEN	PASSAT	MID-SIZE	2.5	5	A6	X	11	8	9.7	29	223
VOLKSWAGEN	PASSAT	MID-SIZE	2.5	5	M5	X	11.4	7.8	9.8	29	225
VOLKSWAGEN	PASSAT	MID-SIZE	3.6	6	A6	Z	12.4	8.8	10.8	26	248
VOLKSWAGEN	PASSAT TDI (modified)	MID-SIZE	2	4	A6	D	7.8	5.9	6.9	41	180
VOLKSWAGEN	ROUTAN	MINIVAN	3.6	6	A6	X	14.2	9.5	12.1	23	278
VOLKSWAGEN	TIGUAN	SUV - SMALL	2	4	A6	Z	11.7	9.5	10.7	26	246
VOLKSWAGEN	TIGUAN	SUV - SMALL	2	4	M6	Z	13.6	9.2	11.6	24	267
VOLKSWAGEN	TIGUAN 4MOTION	SUV - SMALL	2	4	A6	Z	11.7	9.4	10.7	26	246
VOLKSWAGEN	TOUAREG	SUV - STANDARD	3.6	6	AS8	Z	14.4	10.4	12.6	22	296
VOLKSWAGEN	TOUAREG TDI (modified)	SUV - STANDARD	3	6	AS8	D	11.8	8.1	10.2	28	277
VOLVO	S60	COMPACT	2.5	5	AS6	X	11.3	7.8	9.7	29	223
VOLVO	S60 AWD	COMPACT	2.5	5	AS6	X	11.6	8.3	10.1	28	232
VOLVO	S60 AWD	COMPACT	3	6	AS6	X	13.2	9.5	11.5	25	264
VOLVO	S80	MID-SIZE	3.2	6	AS6	X	11.9	8.1	10.2	28	235
VOLVO	S80 AWD	MID-SIZE	3	6	AS6	X	13.2	9.5	11.5	25	264
VOLVO	XC60	SUV - SMALL	3.2	6	AS6	X	13	8.9	11.2	25	258
VOLVO	XC60 AWD	SUV - SMALL	3	6	AS6	X	13.4	9.8	11.8	24	271
VOLVO	XC60 AWD	SUV - SMALL	3.2	6	AS6	X	13.2	9.5	11.5	25	264
VOLVO	XC70 AWD	SUV - SMALL	3	6	AS6	X	13.4	9.8	11.8	24	271
VOLVO	XC70 AWD	SUV - SMALL	3.2	6	AS6	X	12.9	9.3	11.3	25	260
VOLVO	XC90 AWD	SUV - STANDARD	3.2	6	AS6	X	14.9	10.2	12.8	22	294
ACURA	ILX	COMPACT	2	4	AS5	Z	9.7	6.7	8.3	34	191
ACURA	ILX	COMPACT	2.4	4	M6	Z	10.8	7.4	9.3	30	214
ACURA	ILX HYBRID	COMPACT	1.5	4	AV7	Z	6	6.1	6.1	46	140
ACURA	MDX SH-AWD	SUV - SMALL	3.5	6	AS6	Z	12.7	9.1	11.1	25	255
ACURA	RDX AWD	SUV - SMALL	3.5	6	AS6	Z	12.1	8.7	10.6	27	244
ACURA	RLX	MID-SIZE	3.5	6	AS6	Z	11.9	7.7	10	28	230
ACURA	RLX HYBRID	MID-SIZE	3.5	6	AM7	Z	8	7.5	7.7	37	177
ACURA	TLX	COMPACT	2.4	4	AM8	Z	9.6	6.6	8.3	34	191
ACURA	TLX	COMPACT	3.5	6	AS9	Z	11.2	6.9	9.2	31	212
ACURA	TLX SH-AWD	COMPACT	3.5	6	AS9	Z	11.2	7.5	9.6	29	221
ALFA ROMEO	4C	TWO-SEATER	1.8	4	AM6	Z	9.7	6.9	8.4	34	193
ASTON MARTIN	DB9	MINICOMPACT	5.9	12	A6	Z	18	12.6	15.6	18	359
ASTON MARTIN	RAPIDE S	SUBCOMPACT	6	12	A8	Z	16.8	10.9	14.2	20	327
ASTON MARTIN	V8 VANTAGE	TWO-SEATER	4.7	8	AM7	Z	17.4	11.3	14.7	19	338
ASTON MARTIN	V8 VANTAGE	TWO-SEATER	4.7	8	M6	Z	18.1	12.3	15.5	18	356
ASTON MARTIN	V8 VANTAGE S	TWO-SEATER	4.7	8	AM7	Z	17.4	11.3	14.7	19	338
ASTON MARTIN	V8 VANTAGE S	TWO-SEATER	4.7	8	M6	Z	18.1	12.3	15.5	18	356
ASTON MARTIN	V12 VANTAGE S	TWO-SEATER	6	12	AM7	Z	19.5	12.8	16.5	17	379
ASTON MARTIN	VANTAGE GT	TWO-SEATER	4.7	8	AM7	Z	17.4	11.3	14.7	19	338
ASTON MARTIN	VANTAGE GT	TWO-SEATER	4.7	8	M6	Z	18.1	12.3	15.5	18	356
ASTON MARTIN	VANQUISH	MINICOMPACT	6	12	A8	Z	17.6	11.4	14.8	19	340
AUDI	A3	SUBCOMPACT	1.8	4	AM6	Z	10	7.1	8.7	32	200
AUDI	A3 TDI (modified)	SUBCOMPACT	2	4	AM6	D	7.6	5.5	6.5	43	177
AUDI	A3 QUATTRO	SUBCOMPACT	2	4	AM6	Z	9.8	7.2	8.6	33	198
AUDI	A3 CABRIOLET QUATTRO	SUBCOMPACT	2	4	AM6	Z	10.1	7.5	8.9	32	205
AUDI	A4	COMPACT	2	4	AV8	Z	9.9	7.6	8.9	32	205
AUDI	A4 QUATTRO	COMPACT	2	4	AS8	Z	11	7.8	9.6	29	221
AUDI	A4 QUATTRO	COMPACT	2	4	M6	Z	10.6	7.3	9.1	31	209
AUDI	A4 ALLROAD QUATTRO	STATION WAGON - SMALL	2	4	AS8	Z	11.2	8.4	9.9	28	228
AUDI	A5 QUATTRO	SUBCOMPACT	2	4	AS8	Z	11	7.8	9.6	29	221
AUDI	A5 QUATTRO	SUBCOMPACT	2	4	M6	Z	10.6	7.3	9.1	31	209
AUDI	A5 CABRIOLET QUATTRO	SUBCOMPACT	2	4	AS8	Z	11.3	8	9.8	29	225
AUDI	A6 QUATTRO	MID-SIZE	2	4	AS8	Z	12	8.1	10.3	27	237
AUDI	A6 QUATTRO	MID-SIZE	3	6	AS8	Z	12.8	8.6	10.9	26	251
AUDI	A6 QUATTRO TDI (modified)	MID-SIZE	3	6	AS8	D	9.8	6.2	8.1	35	217
AUDI	A7 QUATTRO	MID-SIZE	3	6	AS8	Z	13.1	8.5	11	26	253
AUDI	A7 QUATTRO TDI (modified)	MID-SIZE	3	6	AS8	D	9.8	6.2	8.1	35	217
AUDI	A8	MID-SIZE	3	6	AS8	Z	12.6	8	10.5	27	242
AUDI	A8	MID-SIZE	4	8	AS8	Z	12.9	8	10.7	26	246
AUDI	A8 TDI (modified)	MID-SIZE	3	6	AS8	D	9.8	6.5	8.4	34	224
AUDI	A8L	FULL-SIZE	3	6	AS8	Z	12.6	8	10.5	27	242
AUDI	A8L	FULL-SIZE	4	8	AS8	Z	13.2	8.3	11	26	258
AUDI	A8L	FULL-SIZE	6.3	12	AS8	Z	17.8	10.8	14.6	19	344
AUDI	A8L TDI (modified)	FULL-SIZE	3	6	AS8	D	9.8	6.5	8.4	34	224
AUDI	Q3	COMPACT	2	4	AS6	Z	12	8.2	10.3	27	237
AUDI	Q3 QUATTRO	COMPACT	2	4	AS6	Z	11.9	8.4	10.3	27	237
AUDI	Q5	SUV - SMALL	2	4	AS8	Z	12	8.5	10.4	27	239
AUDI	Q5	SUV - SMALL	3	6	AS8	Z	13.2	9.2	11.4	25	262
AUDI	Q5 TDI (modified)	SUV - SMALL	3	6	AS8	D	10.2	7.8	9	31	244
AUDI	Q5 HYBRID	SUV - SMALL	2	4	AS8	Z	9.8	7.9	8.9	32	205
AUDI	Q7	SUV - STANDARD	3	6	AS8	Z	15.2	11	13.3	21	306
AUDI	Q7 TDI (modified)	SUV - STANDARD	3	6	AS8	D	12.4	8.7	10.7	26	290
AUDI	R8	TWO-SEATER	4.2	8	AM7	Z	17.3	10.4	14.2	20	327
AUDI	R8	TWO-SEATER	4.2	8	M6	Z	20.5	11.7	16.6	17	382
AUDI	R8	TWO-SEATER	5.2	10	AM7	Z	18.2	10.6	14.8	19	347
AUDI	R8	TWO-SEATER	5.2	10	M6	Z	19.9	12	16.4	17	377
AUDI	R8 SPYDER	TWO-SEATER	4.2	8	AM7	Z	17.3	10.4	14.2	20	327
AUDI	R8 SPYDER	TWO-SEATER	4.2	8	M6	Z	20.5	11.7	16.6	17	382
AUDI	R8 SPYDER	TWO-SEATER	5.2	10	AM7	Z	18.2	10.6	14.8	19	347
AUDI	R8 SPYDER	TWO-SEATER	5.2	10	M6	Z	19.9	12	16.4	17	377
AUDI	RS 5	SUBCOMPACT	4.2	8	AM7	Z	14.9	10.1	12.8	22	294
AUDI	RS 5 CABRIOLET	SUBCOMPACT	4.2	8	AM7	Z	14.8	10.6	12.9	22	297
AUDI	RS 7	MID-SIZE	4	8	AS8	Z	16.6	9.4	13.3	21	313
AUDI	S3	SUBCOMPACT	2	4	AM6	Z	10.1	7.7	9	31	207
AUDI	S4	COMPACT	3	6	AM7	Z	13	8.5	11	26	253
AUDI	S4	COMPACT	3	6	M6	Z	13.8	9	11.7	24	269
AUDI	S5	SUBCOMPACT	3	6	AM7	Z	13	8.5	11	26	253
AUDI	S5	SUBCOMPACT	3	6	M6	Z	13.8	9	11.7	24	269
AUDI	S5 CABRIOLET	SUBCOMPACT	3	6	AM7	Z	13.3	9.1	11.4	25	262
AUDI	S6	MID-SIZE	4	8	AM7	Z	14	8.7	11.7	24	269
AUDI	S7	MID-SIZE	4	8	AM7	Z	14	8.7	11.7	24	269
AUDI	S8	MID-SIZE	4	8	AS8	Z	14.6	8.8	11.9	24	281
AUDI	SQ5	SUV - SMALL	3	6	AS8	Z	14.1	9.9	12.2	23	281
AUDI	TT COUPE QUATTRO	SUBCOMPACT	2	4	AM6	Z	10.4	7.6	9.1	31	209
AUDI	TT ROADSTER QUATTRO	TWO-SEATER	2	4	AM6	Z	10.4	7.7	9.2	31	212
AUDI	TTS COUPE QUATTRO	SUBCOMPACT	2	4	AM6	Z	11.7	8.4	10.2	28	235
AUDI	TTS ROADSTER QUATTRO	TWO-SEATER	2	4	AM6	Z	11.7	8.5	10.2	28	235
BENTLEY	CONTINENTAL GT	COMPACT	4	8	AS8	Z	16.1	9.4	13.1	22	307
BENTLEY	CONTINENTAL GT	COMPACT	6	12	AS8	Z	18.9	11.2	15.4	18	354
BENTLEY	CONTINENTAL GT CONVERTIBLE	SUBCOMPACT	4	8	AS8	Z	17.7	10.3	14.4	20	337
BENTLEY	CONTINENTAL GT CONVERTIBLE	SUBCOMPACT	6	12	AS8	Z	19.6	11.7	16	18	368
BENTLEY	CONTINENTAL GT3-R	TWO-SEATER	4	8	AS8	Z	17.6	10.1	14.2	20	327
BENTLEY	FLYING SPUR	MID-SIZE	4	8	AS8	Z	17.7	10	14.2	20	334
BENTLEY	FLYING SPUR	MID-SIZE	6	12	AS8	Z	20.3	11.9	16.5	17	388
BENTLEY	MULSANNE	MID-SIZE	6.8	8	AS8	Z	22.3	13.3	18.2	16	419
BMW	228i CABRIOLET	SUBCOMPACT	2	4	AS8	Z	10.4	7.1	8.9	32	205
BMW	228i COUPE	SUBCOMPACT	2	4	AS8	Z	10	6.5	8.4	34	193
BMW	228i COUPE	SUBCOMPACT	2	4	M6	Z	10.7	6.9	9	31	207
BMW	228i xDRIVE CABRIOLET	SUBCOMPACT	2	4	AS8	Z	10.6	7.2	9.1	31	209
BMW	228i xDRIVE COUPE	SUBCOMPACT	2	4	AS8	Z	10.3	6.7	8.7	32	200
BMW	320i SEDAN	COMPACT	2	4	AS8	Z	10	6.5	8.4	34	193
BMW	320i SEDAN	COMPACT	2	4	M6	Z	10.7	6.9	9	31	207
BMW	320i xDRIVE SEDAN	COMPACT	2	4	AS8	Z	10.3	6.7	8.7	32	200
BMW	328d xDRIVE SEDAN	COMPACT	2	4	AS8	D	7.6	5.5	6.7	42	181
BMW	328d xDRIVE TOURING	STATION WAGON - SMALL	2	4	AS8	D	7.6	5.5	6.7	42	181
BMW	328i SEDAN	COMPACT	2	4	AS8	Z	10	6.5	8.4	34	193
BMW	328i SEDAN	COMPACT	2	4	M6	Z	10.7	6.9	9	31	207
BMW	328i xDRIVE SEDAN	COMPACT	2	4	AS8	Z	10.6	7.2	9.1	31	209
BMW	328i xDRIVE GRAN TURISMO	FULL-SIZE	2	4	AS8	Z	10.6	7.2	9.1	31	209
BMW	328i xDRIVE TOURING	STATION WAGON - SMALL	2	4	AS8	Z	10.6	7.2	9.1	31	209
BMW	335i SEDAN	COMPACT	3	6	AS8	Z	11.4	7.4	9.6	29	221
BMW	335i SEDAN	COMPACT	3	6	M6	Z	11.5	7.8	9.8	29	225
BMW	335i xDRIVE SEDAN	COMPACT	3	6	AS8	Z	11.9	7.8	10	28	230
BMW	335i xDRIVE SEDAN	COMPACT	3	6	M6	Z	12	8.3	10.3	27	237
BMW	335i xDRIVE GRAN TURISMO	FULL-SIZE	3	6	AS8	Z	11.9	7.8	10	28	230
BMW	428i CABRIOLET	SUBCOMPACT	2	4	AS8	Z	10.4	7.1	8.9	32	205
BMW	428i COUPE	COMPACT	2	4	AS8	Z	10	6.5	8.4	34	193
BMW	428i COUPE	COMPACT	2	4	M6	Z	10.7	6.9	9	31	207
BMW	428i GRAN COUPE	COMPACT	2	4	AS8	Z	10.4	7.1	8.9	32	205
BMW	428i GRAN COUPE	COMPACT	2	4	M6	Z	10.9	6.8	9	31	207
BMW	428i xDRIVE CABRIOLET	SUBCOMPACT	2	4	AS8	Z	11.2	7.5	9.6	29	221
BMW	428i xDRIVE COUPE	COMPACT	2	4	AS8	Z	10.6	7.2	9.1	31	209
BMW	428i xDRIVE GRAN COUPE	COMPACT	2	4	AS8	Z	10.6	7.2	9.1	31	209
BMW	435i CABRIOLET	SUBCOMPACT	3	6	AS8	Z	11.8	7.6	9.9	29	228
BMW	435i COUPE	COMPACT	3	6	AS8	Z	11.4	7.4	9.6	29	221
BMW	435i COUPE	COMPACT	3	6	M6	Z	11.5	7.8	9.8	29	225
BMW	435i GRAN COUPE	COMPACT	3	6	AS8	Z	11.4	7.4	9.6	29	221
BMW	435i xDRIVE CABRIOLET	SUBCOMPACT	3	6	AS8	Z	12.1	8.1	10.3	27	237
BMW	435i xDRIVE COUPE	COMPACT	3	6	AS8	Z	11.9	7.8	10	28	230
BMW	435i xDRIVE COUPE	COMPACT	3	6	M6	Z	12	8.3	10.3	27	237
BMW	435i xDRIVE GRAN COUPE	COMPACT	3	6	AS8	Z	11.9	7.8	10	28	230
BMW	528i SEDAN	MID-SIZE	2	4	AS8	Z	10.4	7.1	8.9	32	205
BMW	528i xDRIVE SEDAN	MID-SIZE	2	4	AS8	Z	10.6	7.2	9.1	31	209
BMW	535d xDRIVE SEDAN	MID-SIZE	3	6	AS8	D	9.2	6.3	7.9	36	213
BMW	535i xDRIVE SEDAN	MID-SIZE	3	6	AS8	Z	12.1	8.1	10.3	27	237
BMW	535i xDRIVE GRAN TURISMO	FULL-SIZE	3	6	AS8	Z	12.8	8.9	11	26	253
BMW	550i xDRIVE SEDAN	MID-SIZE	4.4	8	AS8	Z	14.4	9.7	12.3	23	283
BMW	550i xDRIVE GRAN TURISMO	FULL-SIZE	4.4	8	AS8	Z	15.2	9.8	12.8	22	294
BMW	640i xDRIVE CABRIOLET	SUBCOMPACT	3	6	AS8	Z	12.1	8.1	10.3	27	237
BMW	640i xDRIVE GRAN COUPE	COMPACT	3	6	AS8	Z	12.1	8.1	10.3	27	237
BMW	650i xDRIVE CABRIOLET	SUBCOMPACT	4.4	8	AS8	Z	15.2	9.8	12.8	22	294
BMW	650i xDRIVE COUPE	COMPACT	4.4	8	AS8	Z	14.4	9.7	12.3	23	283
BMW	650i xDRIVE GRAN COUPE	COMPACT	4.4	8	AS8	Z	15.2	9.8	12.8	22	294
BMW	740Ld xDRIVE SEDAN	FULL-SIZE	3	6	AS8	D	10.2	7.1	8.8	32	238
BMW	740Li xDRIVE SEDAN	FULL-SIZE	3	6	AS8	Z	12.1	8.1	10.3	27	237
BMW	750i xDRIVE SEDAN	FULL-SIZE	4.4	8	AS8	Z	15.2	9.8	12.8	22	294
BMW	750Li xDRIVE SEDAN	FULL-SIZE	4.4	8	AS8	Z	15.2	9.8	12.8	22	294
BMW	760Li SEDAN	FULL-SIZE	6	12	AS8	Z	18.7	11.6	15.5	18	356
BMW	ACTIVEHYBRID 3	COMPACT	3	6	AS8	Z	9.7	7.5	8.7	32	200
BMW	ACTIVEHYBRID 5	MID-SIZE	3	6	AS8	Z	10.6	7.9	9.4	30	216
BMW	ACTIVEHYBRID 7L	FULL-SIZE	3	6	AS8	Z	10.6	7.7	9.3	30	214
BMW	ALPINA B6 xDRIVE GRAN COUPE	COMPACT	4.4	8	AS8	Z	15.2	9.8	12.8	22	294
BMW	ALPINA B7 xDRIVE LWB	FULL-SIZE	4.4	8	AS8	Z	15.2	9.8	12.8	22	294
BMW	ALPINA B7 xDRIVE SWB	FULL-SIZE	4.4	8	AS8	Z	15.2	9.8	12.8	22	294
BMW	M235i CABRIOLET	SUBCOMPACT	3	6	AS8	Z	11.8	8.1	10.2	28	235
BMW	M235i CABRIOLET	SUBCOMPACT	3	6	M6	Z	12.3	9	10.8	26	248
BMW	M235i COUPE	SUBCOMPACT	3	6	AS8	Z	11.8	8.1	10.2	28	235
BMW	M235i COUPE	SUBCOMPACT	3	6	M6	Z	11.9	8.5	10.4	27	239
BMW	M235i xDRIVE COUPE	SUBCOMPACT	3	6	AS8	Z	11.9	7.8	10	28	230
BMW	M3 SEDAN	COMPACT	3	6	AM7	Z	14.2	9.6	12.1	23	278
BMW	M3 SEDAN	COMPACT	3	6	M6	Z	13.7	9	11.6	24	267
BMW	M4 CABRIOLET	SUBCOMPACT	3	6	AM7	Z	14.1	9.7	12.1	23	278
BMW	M4 CABRIOLET	SUBCOMPACT	3	6	M6	Z	14.1	9	11.8	24	271
BMW	M4 COUPE	COMPACT	3	6	AM7	Z	14.1	9.7	12.1	23	278
BMW	M4 COUPE	COMPACT	3	6	M6	Z	13.7	9	11.6	24	267
BMW	M5 SEDAN	MID-SIZE	4.4	8	AM7	Z	17.3	11.5	14.7	19	338
BMW	M5 SEDAN	MID-SIZE	4.4	8	M6	Z	16.1	10.8	13.7	21	315
BMW	M6 CABRIOLET	SUBCOMPACT	4.4	8	AM7	Z	17.3	11.5	14.7	19	338
BMW	M6 CABRIOLET	SUBCOMPACT	4.4	8	M6	Z	16.1	10.8	13.7	21	315
BMW	M6 COUPE	COMPACT	4.4	8	AM7	Z	17.3	11.5	14.7	19	338
BMW	M6 COUPE	COMPACT	4.4	8	M6	Z	16.1	10.8	13.7	21	315
BMW	M6 GRAN COUPE	COMPACT	4.4	8	AM7	Z	17.3	11.5	14.7	19	338
BMW	M6 GRAN COUPE	COMPACT	4.4	8	M6	Z	16.1	10.8	13.7	21	315
BMW	X1 xDRIVE28i	SUV - SMALL	2	4	AS8	Z	10.6	7.2	9.1	31	209
BMW	X1 xDRIVE35i	SUV - SMALL	3	6	AS8	Z	13.2	8.9	11.2	25	258
BMW	X3 xDRIVE28d	SUV - SMALL	2	4	AS8	D	8.6	6.9	7.9	36	213
BMW	X3 xDRIVE28i	SUV - SMALL	2	4	AS8	Z	11.1	8.4	9.9	29	228
BMW	X3 xDRIVE35i	SUV - SMALL	3	6	AS8	Z	12.7	8.8	10.9	26	251
BMW	X4 xDRIVE28i	SUV - SMALL	2	4	AS8	Z	11.7	8.4	10.2	28	235
BMW	X4 xDRIVE35i	SUV - SMALL	3	6	AS8	Z	12.7	8.8	10.9	26	251
BMW	X5 M	SUV - STANDARD	4.4	8	AS8	Z	16.6	12.1	14.6	19	336
BMW	X5 xDRIVE35d	SUV - STANDARD	3	6	AS8	D	9.9	7.2	8.7	32	235
BMW	X5 xDRIVE35i	SUV - STANDARD	3	6	AS8	Z	13	8.9	11.1	25	255
BMW	X5 xDRIVE50i	SUV - STANDARD	4.4	8	AS8	Z	16.1	10.9	13.8	20	317
BMW	X6 M	SUV - STANDARD	4.4	8	AS8	Z	16.6	12.1	14.6	19	336
BMW	X6 xDRIVE35i	SUV - STANDARD	3	6	AS8	Z	13	8.9	11.1	25	255
BMW	X6 xDRIVE50i	SUV - STANDARD	4.4	8	AS8	Z	16.1	10.9	13.8	20	317
BMW	Z4 sDRIVE28i	TWO-SEATER	2	4	AS8	Z	10.7	7.1	9.1	31	209
BMW	Z4 sDRIVE28i	TWO-SEATER	2	4	M6	Z	10.7	6.9	9	31	207
BMW	Z4 sDRIVE35i	TWO-SEATER	3	6	AM7	Z	13.7	10	12.1	23	278
BMW	Z4 sDRIVE35i	TWO-SEATER	3	6	M6	Z	12.7	9	11	26	253
BMW	Z4 sDRIVE35is	TWO-SEATER	3	6	AM7	Z	13.7	10	12.1	23	278
BUICK	ENCLAVE	SUV - STANDARD	3.6	6	A6	X	14.2	9.9	12.3	23	283
BUICK	ENCLAVE AWD	SUV - STANDARD	3.6	6	A6	X	14.6	10.2	12.6	22	290
BUICK	ENCORE	SUV - SMALL	1.4	4	AS6	X	9.5	7.2	8.5	33	196
BUICK	ENCORE AWD	SUV - SMALL	1.4	4	AS6	X	10.2	8	9.2	31	212
BUICK	LACROSSE	MID-SIZE	3.6	6	AS6	X	13.7	8.6	11.4	25	262
BUICK	LACROSSE	MID-SIZE	3.6	6	AS6	E	18.7	12.4	15.8	18	253
BUICK	LACROSSE AWD	MID-SIZE	3.6	6	AS6	X	13.9	9.1	11.7	24	269
BUICK	LACROSSE AWD	MID-SIZE	3.6	6	AS6	E	18.6	12.6	15.9	18	254
BUICK	LACROSSE eASSIST	MID-SIZE	2.4	4	AS6	X	9.6	6.5	8.2	34	189
BUICK	REGAL	MID-SIZE	2	4	AS6	Z	11.4	7.9	9.8	29	225
BUICK	REGAL	MID-SIZE	2	4	M6	Z	11.6	7.6	9.8	29	225
BUICK	REGAL AWD	MID-SIZE	2	4	AS6	Z	12.4	8.7	10.7	26	246
BUICK	REGAL eASSIST	MID-SIZE	2.4	4	AS6	X	9.6	6.5	8.2	34	189
BUICK	VERANO	COMPACT	2	4	AS6	Z	11.4	7.9	9.8	29	225
BUICK	VERANO	COMPACT	2	4	M6	Z	11.6	7.6	9.8	29	225
BUICK	VERANO	COMPACT	2.4	4	AS6	X	11.1	7.4	9.4	30	216
CADILLAC	ATS	COMPACT	2	4	AS6	Z	11.1	7.9	9.7	29	223
CADILLAC	ATS	COMPACT	2	4	M6	Z	12.2	7.9	10.3	27	237
CADILLAC	ATS	COMPACT	2.5	4	AS6	X	11.1	7.2	9.3	30	214
CADILLAC	ATS	COMPACT	3.6	6	AS6	X	12.8	8.4	10.8	26	248
CADILLAC	ATS AWD	COMPACT	2	4	AS6	Z	11.5	8.5	10.2	28	235
CADILLAC	ATS AWD	COMPACT	3.6	6	AS6	X	12.8	8.9	11	26	253
CADILLAC	CTS	MID-SIZE	2	4	AS6	Z	11.5	7.9	9.9	29	228
CADILLAC	CTS	MID-SIZE	3.6	6	AS8	X	12.8	8.2	10.7	26	246
CADILLAC	CTS AWD	MID-SIZE	2	4	AS6	Z	12.3	8.5	10.6	27	244
CADILLAC	CTS AWD	MID-SIZE	3.6	6	AS6	X	12.8	8.9	11	26	253
CADILLAC	CTS Vsport	MID-SIZE	3.6	6	AS8	Z	15.1	9.9	12.7	22	292
CADILLAC	ESCALADE 4WD	SUV - STANDARD	6.2	8	A6	Z	16.2	11.4	14	20	322
CADILLAC	ESCALADE 4WD	SUV - STANDARD	6.2	8	A8	Z	15.9	11.1	13.8	20	317
CADILLAC	ESCALADE ESV 4WD	SUV - STANDARD	6.2	8	A6	Z	16.8	11.7	14.5	19	334
CADILLAC	ESCALADE ESV 4WD	SUV - STANDARD	6.2	8	A8	Z	16.4	11.7	14.3	20	329
CADILLAC	SRX	SUV - STANDARD	3.6	6	AS6	X	14.2	9.8	12.3	23	283
CADILLAC	SRX AWD	SUV - STANDARD	3.6	6	AS6	X	14.8	10.4	12.8	22	294
CADILLAC	XTS	FULL-SIZE	3.6	6	AS6	X	13.6	8.6	11.3	25	260
CADILLAC	XTS AWD	FULL-SIZE	3.6	6	AS6	X	13.7	8.9	11.6	24	267
CADILLAC	XTS Vsport AWD	FULL-SIZE	3.6	6	AS6	Z	14.8	9.9	12.6	22	290
CHEVROLET	CAMARO	COMPACT	3.6	6	AS6	X	13.3	8.8	11.3	25	260
CHEVROLET	CAMARO	COMPACT	3.6	6	M6	X	14	8.4	11.5	25	265
CHEVROLET	CAMARO	COMPACT	6.2	8	AS6	Z	15.3	9.8	12.8	22	294
CHEVROLET	CAMARO	COMPACT	6.2	8	M6	Z	15	9.9	12.7	22	292
CHEVROLET	CAMARO 2LS	COMPACT	3.6	6	AS6	X	12.6	7.9	10.5	27	242
CHEVROLET	CAMARO Z/28	COMPACT	6.2	8	M6	Z	18.1	12.3	15.5	18	357
CHEVROLET	CAMARO ZL1	COMPACT	6.2	8	AS6	Z	19.9	13	16.8	17	386
CHEVROLET	CAMARO ZL1	COMPACT	6.2	8	M6	Z	16.6	12.4	14.7	19	338
CHEVROLET	CITY EXPRESS	SPECIAL PURPOSE VEHICLE	2	4	AV	X	9.7	9	9.4	30	216
CHEVROLET	COLORADO	PICKUP TRUCK - SMALL	2.5	4	A6	X	11.9	8.8	10.5	27	242
CHEVROLET	COLORADO	PICKUP TRUCK - SMALL	2.5	4	M6	X	12.2	9.1	10.8	26	248
CHEVROLET	COLORADO	PICKUP TRUCK - SMALL	3.6	6	A6	X	13	9.2	11.3	25	260
CHEVROLET	COLORADO 4WD	PICKUP TRUCK - SMALL	2.5	4	A6	X	12.7	9.5	11.3	25	260
CHEVROLET	COLORADO 4WD	PICKUP TRUCK - SMALL	3.6	6	A6	X	13.5	9.8	11.8	24	271
CHEVROLET	CORVETTE	TWO-SEATER	6.2	8	AS8	Z	14.6	8.1	11.7	24	269
CHEVROLET	CORVETTE	TWO-SEATER	6.2	8	M7	Z	13.7	8.2	11.2	25	258
CHEVROLET	CORVETTE Z06	TWO-SEATER	6.2	8	AS8	Z	17.7	10.2	14.3	20	329
CHEVROLET	CORVETTE Z06	TWO-SEATER	6.2	8	M7	Z	15.7	10.6	13.4	21	308
CHEVROLET	CRUZE	MID-SIZE	1.4	4	AS6	X	9.1	6.3	7.8	36	179
CHEVROLET	CRUZE	MID-SIZE	1.4	4	M6	X	9	6.2	7.8	36	179
CHEVROLET	CRUZE	MID-SIZE	1.8	4	AS6	X	10.5	6.8	8.8	32	202
CHEVROLET	CRUZE	MID-SIZE	1.8	4	M6	X	9.4	6.6	8.1	35	186
CHEVROLET	CRUZE DIESEL	MID-SIZE	2	4	AS6	D	8.7	5.1	7.1	40	192
CHEVROLET	CRUZE ECO	MID-SIZE	1.4	4	A6	X	9	6.1	7.7	37	177
CHEVROLET	CRUZE ECO	MID-SIZE	1.4	4	M6	X	8.4	5.6	7.1	40	163
CHEVROLET	EQUINOX	SUV - SMALL	2.4	4	A6	X	10.5	7.3	9.1	31	209
CHEVROLET	EQUINOX FFV	SUV - SMALL	2.4	4	A6	X	10.5	7.3	9.1	31	209
CHEVROLET	EQUINOX FFV	SUV - SMALL	2.4	4	A6	E	15.6	10.8	13.4	21	214
CHEVROLET	EQUINOX	SUV - SMALL	3.6	6	A6	X	14.2	9.5	12.1	23	278
CHEVROLET	EQUINOX AWD	SUV - SMALL	2.4	4	A6	X	11.5	8.2	10	28	230
CHEVROLET	EQUINOX AWD FFV	SUV - SMALL	2.4	4	A6	X	11.5	8.2	10	28	230
CHEVROLET	EQUINOX AWD FFV	SUV - SMALL	2.4	4	A6	E	16.3	11.6	14.2	20	227
CHEVROLET	EQUINOX AWD	SUV - SMALL	3.6	6	A6	X	14.8	9.9	12.6	22	290
CHEVROLET	EXPRESS 2500 PASSENGER	VAN - PASSENGER	4.8	8	A6	X	21	14.2	18	16	414
CHEVROLET	EXPRESS 2500 PASSENGER	VAN - PASSENGER	6	8	A6	X	22	14.9	18.8	15	432
CHEVROLET	EXPRESS 2500 PASSENGER FFV	VAN - PASSENGER	6	8	A6	X	22	14.9	18.8	15	432
CHEVROLET	EXPRESS 2500 PASSENGER FFV	VAN - PASSENGER	6	8	A6	E	30.3	20.5	25.9	11	414
CHEVROLET	EXPRESS 3500 PASSENGER	VAN - PASSENGER	4.8	8	A6	X	21.3	14.3	18.1	16	416
CHEVROLET	EXPRESS 3500 PASSENGER	VAN - PASSENGER	6	8	A6	X	22.2	15.1	19	15	437
CHEVROLET	EXPRESS 3500 PASSENGER FFV	VAN - PASSENGER	6	8	A6	X	22.2	15.1	19	15	437
CHEVROLET	EXPRESS 3500 PASSENGER FFV	VAN - PASSENGER	6	8	A6	E	30.6	20.6	26.1	11	418
CHEVROLET	IMPALA	FULL-SIZE	2.5	4	AS6	X	10.6	7.5	9.2	31	212
CHEVROLET	IMPALA	FULL-SIZE	3.6	6	AS6	X	12.5	8.2	10.6	27	244
CHEVROLET	IMPALA	FULL-SIZE	3.6	6	AS6	E	17	11.5	14.5	19	232
CHEVROLET	MALIBU	MID-SIZE	2	4	AS6	Z	11.4	7.9	9.8	29	225
CHEVROLET	MALIBU	MID-SIZE	2.5	4	AS6	X	9.3	6.4	8	35	184
CHEVROLET	SILVERADO	PICKUP TRUCK - STANDARD	4.3	6	A6	X	13.4	9.9	11.9	24	274
CHEVROLET	SILVERADO	PICKUP TRUCK - STANDARD	4.3	6	A6	E	19.3	14.3	17.1	17	274
CHEVROLET	SILVERADO	PICKUP TRUCK - STANDARD	5.3	8	A6	X	14.6	10.3	12.7	22	292
CHEVROLET	SILVERADO	PICKUP TRUCK - STANDARD	5.3	8	A6	E	19.9	13.8	17.2	16	275
CHEVROLET	SILVERADO	PICKUP TRUCK - STANDARD	6.2	8	A8	Z	16.1	11.4	14	20	322
CHEVROLET	SILVERADO 4WD	PICKUP TRUCK - STANDARD	4.3	6	A6	X	14.1	10.6	12.5	23	288
CHEVROLET	SILVERADO 4WD	PICKUP TRUCK - STANDARD	4.3	6	A6	E	20.3	15.2	18	16	288
CHEVROLET	SILVERADO 4WD	PICKUP TRUCK - STANDARD	5.3	8	A6	X	14.9	10.7	13	22	299
CHEVROLET	SILVERADO 4WD	PICKUP TRUCK - STANDARD	5.3	8	A6	E	20.2	14.3	17.5	16	280
CHEVROLET	SILVERADO 4WD	PICKUP TRUCK - STANDARD	6.2	8	A8	Z	16.3	11.6	14.2	20	327
CHEVROLET	SONIC	COMPACT	1.4	4	AS6	X	9	6.8	8	35	184
CHEVROLET	SONIC	COMPACT	1.4	4	M6	X	8.5	6.2	7.5	38	173
CHEVROLET	SONIC	COMPACT	1.8	4	AS6	X	9.6	6.7	8.3	34	191
CHEVROLET	SONIC	COMPACT	1.8	4	M5	X	9	6.8	8	35	184
CHEVROLET	SONIC RS	COMPACT	1.4	4	AS6	X	9.4	7	8.3	34	191
CHEVROLET	SONIC RS	COMPACT	1.4	4	M6	X	8.9	6.9	8	35	184
CHEVROLET	SONIC 5	MID-SIZE	1.4	4	AS6	X	9	6.8	8	35	184
CHEVROLET	SONIC 5	MID-SIZE	1.4	4	M6	X	8.5	6.2	7.5	38	173
CHEVROLET	SONIC 5	MID-SIZE	1.8	4	AS6	X	9.6	6.7	8.3	34	191
CHEVROLET	SONIC 5	MID-SIZE	1.8	4	M5	X	9	6.8	8	35	184
CHEVROLET	SONIC 5 RS	MID-SIZE	1.4	4	AS6	X	9.4	7	8.3	34	191
CHEVROLET	SONIC 5 RS	MID-SIZE	1.4	4	M6	X	8.9	6.9	8	35	184
CHEVROLET	SPARK	SUBCOMPACT	1.2	4	AV	X	7.7	6.1	7	40	161
CHEVROLET	SPARK	SUBCOMPACT	1.2	4	M5	X	7.5	6	6.8	42	156
CHEVROLET	SUBURBAN	SUV - STANDARD	5.3	8	A6	X	14.9	10.1	12.7	22	292
CHEVROLET	SUBURBAN	SUV - STANDARD	5.3	8	A6	E	20.2	13.6	17.2	16	275
CHEVROLET	SUBURBAN 4WD	SUV - STANDARD	5.3	8	A6	X	15.4	10.8	13.3	21	306
CHEVROLET	SUBURBAN 4WD	SUV - STANDARD	5.3	8	A6	E	22.1	15.4	19.1	15	306
CHEVROLET	TAHOE	SUV - STANDARD	5.3	8	A6	X	14.9	10.1	12.7	22	292
CHEVROLET	TAHOE	SUV - STANDARD	5.3	8	A6	E	20.2	13.6	17.2	16	275
CHEVROLET	TAHOE 4WD	SUV - STANDARD	5.3	8	A6	X	15.1	10.4	13	22	299
CHEVROLET	TAHOE 4WD	SUV - STANDARD	5.3	8	A6	E	20.5	14	17.6	16	282
CHEVROLET	TRAVERSE	SUV - STANDARD	3.6	6	A6	X	14.2	9.9	12.3	23	283
CHEVROLET	TRAVERSE AWD	SUV - STANDARD	3.6	6	A6	X	14.6	10.2	12.6	22	290
CHEVROLET	TRAX	SUV - SMALL	1.4	4	AS6	X	9.2	7	8.2	34	189
CHEVROLET	TRAX	SUV - SMALL	1.4	4	M6	X	9.1	6.9	8.1	35	186
CHEVROLET	TRAX AWD	SUV - SMALL	1.4	4	AS6	X	9.7	7.6	8.7	32	200
CHRYSLER	200	MID-SIZE	2.4	4	A9	X	10.2	6.4	8.5	33	196
CHRYSLER	200 FFV	MID-SIZE	2.4	4	A9	X	10.2	6.4	8.5	33	196
CHRYSLER	200 FFV	MID-SIZE	2.4	4	A9	E	13.6	8.5	11.3	25	181
CHRYSLER	200	MID-SIZE	3.6	6	A9	X	12.4	7.5	10.2	28	235
CHRYSLER	200 FFV	MID-SIZE	3.6	6	A9	X	12.4	7.5	10.2	28	235
CHRYSLER	200 FFV	MID-SIZE	3.6	6	A9	E	16.5	10.1	13.6	21	218
CHRYSLER	200 AWD	MID-SIZE	3.6	6	A9	X	12.8	8.1	10.7	26	246
CHRYSLER	200 AWD FFV	MID-SIZE	3.6	6	A9	X	12.8	8.1	10.7	26	246
CHRYSLER	200 AWD FFV	MID-SIZE	3.6	6	A9	E	16.9	10.8	14.1	20	226
CHRYSLER	300	FULL-SIZE	3.6	6	A8	X	12.4	7.7	10.3	27	237
CHRYSLER	300 FFV	FULL-SIZE	3.6	6	A8	X	12.4	7.7	10.3	27	237
CHRYSLER	300 FFV	FULL-SIZE	3.6	6	A8	E	16.8	10.3	13.9	20	222
CHRYSLER	300 (MDS)	FULL-SIZE	5.7	8	A8	X	14.8	9.3	12.3	23	283
CHRYSLER	300 AWD	FULL-SIZE	3.6	6	A8	X	12.8	8.6	10.9	26	251
CHRYSLER	300 AWD FFV	FULL-SIZE	3.6	6	A8	X	12.8	8.6	10.9	26	251
CHRYSLER	300 AWD FFV	FULL-SIZE	3.6	6	A8	E	17.3	11.7	14.8	19	237
CHRYSLER	TOWN & COUNTRY FFV	MINIVAN	3.6	6	A6	X	14.1	9.5	12	24	276
CHRYSLER	TOWN & COUNTRY FFV	MINIVAN	3.6	6	A6	E	19.7	13.3	16.8	17	269
DODGE	CHALLENGER	MID-SIZE	3.6	6	A8	X	12.4	7.8	10.3	27	237
DODGE	CHALLENGER	MID-SIZE	5.7	8	M6	X	15.6	10	13.1	22	301
DODGE	CHALLENGER	MID-SIZE	6.4	8	M6	Z	16.8	10.4	13.9	20	320
DODGE	CHALLENGER (MDS)	MID-SIZE	5.7	8	A8	X	14.8	9.3	12.3	23	283
DODGE	CHALLENGER (MDS)	MID-SIZE	6.4	8	A8	Z	15.7	9.5	12.9	22	297
DODGE	CHALLENGER SRT	MID-SIZE	6.4	8	M6	Z	16.8	10.4	13.9	20	320
DODGE	CHALLENGER SRT (MDS)	MID-SIZE	6.4	8	A8	Z	15.7	9.5	12.9	22	297
DODGE	CHALLENGER SRT HELLCAT	MID-SIZE	6.2	8	A8	Z	18	10.7	14.7	19	338
DODGE	CHALLENGER SRT HELLCAT	MID-SIZE	6.2	8	M6	Z	18.1	11.4	15.1	19	347
DODGE	CHARGER	FULL-SIZE	3.6	6	A5	X	13.7	8.9	11.5	25	264
DODGE	CHARGER FFV	FULL-SIZE	3.6	6	A5	X	13.7	8.9	11.5	25	264
DODGE	CHARGER FFV	FULL-SIZE	3.6	6	A5	E	18.7	12.4	15.9	18	254
DODGE	CHARGER	FULL-SIZE	3.6	6	A8	X	12.4	7.7	10.3	27	237
DODGE	CHARGER FFV	FULL-SIZE	3.6	6	A8	X	12.4	7.7	10.3	27	237
DODGE	CHARGER FFV	FULL-SIZE	3.6	6	A8	E	16.8	10.3	13.9	20	222
DODGE	CHARGER (MDS)	FULL-SIZE	5.7	8	A5	X	15.7	9.6	12.9	22	297
DODGE	CHARGER (MDS)	FULL-SIZE	5.7	8	A8	X	14.8	9.3	12.3	23	283
DODGE	CHARGER AWD	FULL-SIZE	3.6	6	A8	X	12.8	8.6	10.9	26	251
DODGE	CHARGER AWD FFV	FULL-SIZE	3.6	6	A8	X	12.8	8.6	10.9	26	251
DODGE	CHARGER AWD FFV	FULL-SIZE	3.6	6	A8	E	17.3	11.7	14.8	19	237
DODGE	CHARGER AWD (MDS)	FULL-SIZE	5.7	8	A5	X	16.1	10	13.4	21	308
DODGE	CHARGER SRT 392 HEMI	FULL-SIZE	6.4	8	A8	Z	15.7	9.5	12.9	22	297
DODGE	CHARGER SRT HELLCAT	FULL-SIZE	6.2	8	A8	Z	18	10.7	14.7	19	338
DODGE	DART	MID-SIZE	2	4	M6	X	9.4	6.5	8.1	35	186
DODGE	DART FFV	MID-SIZE	2	4	A6	X	9.9	7	8.6	33	198
DODGE	DART FFV	MID-SIZE	2	4	A6	E	13.3	9.3	11.5	25	184
DODGE	DART	MID-SIZE	2.4	4	A6	X	10.1	6.8	8.6	33	198
DODGE	DART	MID-SIZE	2.4	4	M6	X	10.5	6.7	8.8	32	202
DODGE	DART GT	MID-SIZE	2.4	4	A6	X	10.6	7.5	9.2	31	212
DODGE	DART GT	MID-SIZE	2.4	4	M6	X	10.2	7	8.8	32	202
DODGE	DART TURBO AERO	MID-SIZE	1.4	4	AM6	X	8.4	5.9	7.3	39	168
DODGE	DART TURBO AERO	MID-SIZE	1.4	4	M6	X	8.5	5.8	7.3	39	168
DODGE	DURANGO AWD FFV	SUV - STANDARD	3.6	6	A8	X	13.9	9.8	12.1	23	278
DODGE	DURANGO AWD FFV	SUV - STANDARD	3.6	6	A8	E	17.7	13	15.6	18	250
DODGE	DURANGO AWD (MDS)	SUV - STANDARD	5.7	8	A8	X	17.3	11.5	14.7	19	338
DODGE	GRAND CARAVAN FFV	MINIVAN	3.6	6	A6	X	13.7	9.4	11.8	24	271
DODGE	GRAND CARAVAN FFV	MINIVAN	3.6	6	A6	E	19.2	13.1	16.4	17	262
DODGE	JOURNEY	SUV - SMALL	2.4	4	A4	X	12.7	9.1	11.1	25	255
DODGE	JOURNEY FFV	SUV - SMALL	3.6	6	A6	X	14.2	9.4	12.1	23	278
DODGE	JOURNEY FFV	SUV - SMALL	3.6	6	A6	E	18.9	12.9	16.2	17	259
DODGE	JOURNEY AWD	SUV - SMALL	3.6	6	A6	X	14.5	9.9	12.4	23	285
DODGE	VIPER SRT COUPE	TWO-SEATER	8.4	10	M6	Z	19.4	11.3	15.8	18	363
FIAT	500 CABRIO	MINICOMPACT	1.4	4	A6	X	8.7	6.9	7.9	36	182
FIAT	500 CABRIO	MINICOMPACT	1.4	4	M5	X	7.9	6.3	7.2	39	166
FIAT	500 HATCHBACK	MINICOMPACT	1.4	4	A6	X	8.7	6.9	7.9	36	182
FIAT	500 HATCHBACK	MINICOMPACT	1.4	4	M5	X	7.6	5.9	6.8	42	156
FIAT	500 HATCHBACK TURBO	MINICOMPACT	1.4	4	A6	X	9.6	7.3	8.6	33	198
FIAT	500 HATCHBACK TURBO	MINICOMPACT	1.4	4	M5	X	8.5	6.9	7.8	36	179
FIAT	500 ABARTH CABRIO	MINICOMPACT	1.4	4	A6	X	9.6	7.3	8.6	33	198
FIAT	500 ABARTH CABRIO	MINICOMPACT	1.4	4	M5	X	8.5	6.9	7.8	36	179
FIAT	500 ABARTH HATCHBACK	MINICOMPACT	1.4	4	A6	X	9.6	7.3	8.6	33	198
FIAT	500 ABARTH HATCHBACK	MINICOMPACT	1.4	4	M5	X	8.5	6.9	7.8	36	179
FIAT	500L	STATION WAGON - SMALL	1.4	4	A6	X	10.6	7.8	9.4	30	216
FIAT	500L	STATION WAGON - SMALL	1.4	4	AM6	X	9.9	7.2	8.7	32	200
FIAT	500L	STATION WAGON - SMALL	1.4	4	M6	X	9.3	7.1	8.3	34	191
FORD	C-MAX HYBRID	FULL-SIZE	2	4	AV	X	5.6	6.4	6	47	138
FORD	EDGE	SUV - SMALL	2	4	AS6	X	11.5	7.8	9.8	29	225
FORD	EDGE (Start/Stop)	SUV - SMALL	2	4	AS6	X	11.3	7.9	9.8	29	225
FORD	EDGE	SUV - SMALL	3.5	6	AS6	X	13.2	9	11.3	25	260
FORD	EDGE AWD	SUV - SMALL	2	4	AS6	X	11.8	8.4	10.3	27	237
FORD	EDGE AWD	SUV - SMALL	3.5	6	AS6	X	13.7	9.6	11.8	24	271
FORD	EDGE SPORT AWD	SUV - SMALL	2.7	6	AS6	X	13.6	9.8	11.9	24	274
FORD	ESCAPE	SUV - SMALL	1.6	4	AS6	X	10.4	7.4	9	31	207
FORD	ESCAPE	SUV - SMALL	2	4	AS6	X	10.9	8	9.6	29	221
FORD	ESCAPE	SUV - SMALL	2.5	4	AS6	X	10.9	7.6	9.5	30	218
FORD	ESCAPE AWD	SUV - SMALL	1.6	4	AS6	X	10.6	8	9.4	30	216
FORD	ESCAPE AWD	SUV - SMALL	2	4	AS6	X	11.4	8.4	10.1	28	232
FORD	EXPEDITION 4X4	SUV - STANDARD	3.5	6	AS6	X	16.2	11.8	14.2	20	327
FORD	EXPEDITION MAX 4X4	SUV - STANDARD	3.5	6	AS6	X	16.4	12	14.4	20	331
FORD	EXPLORER	SUV - STANDARD	2	4	A6	X	11.9	8.5	10.4	27	239
FORD	EXPLORER FFV	SUV - STANDARD	3.5	6	AS6	X	13.7	9.7	11.9	24	274
FORD	EXPLORER FFV	SUV - STANDARD	3.5	6	AS6	E	18.6	13	16.1	18	258
FORD	EXPLORER AWD (EcoBoost)	SUV - STANDARD	3.5	6	AS6	X	14.9	10.7	13	22	299
FORD	EXPLORER FFV AWD	SUV - STANDARD	3.5	6	AS6	X	14.2	10.3	12.5	23	288
FORD	EXPLORER FFV AWD	SUV - STANDARD	3.5	6	AS6	E	19.2	14.1	16.9	17	270
FORD	F-150	PICKUP TRUCK - STANDARD	2.7	6	AS6	X	12.2	9.2	10.8	26	248
FORD	F-150	PICKUP TRUCK - STANDARD	3.5	6	AS6	X	13.7	9.9	12	24	276
FORD	F-150 FFV	PICKUP TRUCK - STANDARD	3.5	6	A6	X	13.2	9.6	11.5	25	264
FORD	F-150 FFV	PICKUP TRUCK - STANDARD	3.5	6	A6	E	17.9	13	15.7	18	251
FORD	F-150 FFV	PICKUP TRUCK - STANDARD	5	8	AS6	X	15.5	10.6	13.3	21	306
FORD	F-150 FFV	PICKUP TRUCK - STANDARD	5	8	AS6	E	20.7	14.3	17.9	16	286
FORD	F-150 4X4	PICKUP TRUCK - STANDARD	2.7	6	AS6	X	13.3	10.4	12	24	276
FORD	F-150 4X4	PICKUP TRUCK - STANDARD	3.5	6	AS6	X	14.2	10.4	12.5	23	288
FORD	F-150 FFV 4X4	PICKUP TRUCK - STANDARD	3.5	6	A6	X	13.9	10.5	12.4	23	285
FORD	F-150 FFV 4X4	PICKUP TRUCK - STANDARD	3.5	6	A6	E	18.9	14.2	16.8	17	269
FORD	F-150 FFV 4X4	PICKUP TRUCK - STANDARD	5	8	AS6	X	16	11.3	13.9	20	320
FORD	F-150 FFV 4X4	PICKUP TRUCK - STANDARD	5	8	AS6	E	21.7	15.1	18.7	15	299
FORD	FIESTA	SUBCOMPACT	1.6	4	AS6	X	8.7	6.4	7.6	37	175
FORD	FIESTA	SUBCOMPACT	1.6	4	M5	X	8.5	6.5	7.6	37	175
FORD	FIESTA SFE	SUBCOMPACT	1	3	M5	X	7.5	5.5	6.6	43	152
FORD	FIESTA SFE	SUBCOMPACT	1.6	4	AS6	X	8.4	6.2	7.4	38	170
FORD	FIESTA ST	SUBCOMPACT	1.6	4	M6	X	8.9	6.8	8	35	184
FORD	FLEX	SUV - STANDARD	3.5	6	AS6	X	13.3	9.5	11.6	24	267
FORD	FLEX AWD	SUV - STANDARD	3.5	6	AS6	X	13.7	10.1	12.1	23	278
FORD	FLEX AWD (EcoBoost)	SUV - STANDARD	3.5	6	AS6	X	14.6	10.4	12.8	22	294
FORD	FOCUS	COMPACT	1	3	M6	X	8.1	5.9	7.1	40	163
FORD	FOCUS	COMPACT	2	4	M6	X	10.2	7.3	8.9	32	205
FORD	FOCUS FFV	COMPACT	2	4	AM6	X	8.9	6.2	7.7	37	177
FORD	FOCUS FFV	COMPACT	2	4	AM6	E	11.9	8.5	10.4	27	166
FORD	FOCUS FFV	COMPACT	2	4	AS6	X	9.1	6.3	7.8	36	179
FORD	FOCUS FFV	COMPACT	2	4	AS6	E	12.2	8.6	10.6	27	170
FORD	FOCUS FFV	COMPACT	2	4	M5	X	9.3	6.7	8.1	35	186
FORD	FOCUS FFV	COMPACT	2	4	M5	E	12.4	9.1	10.9	26	174
FORD	FUSION	MID-SIZE	1.5	4	AS6	X	9.9	6.5	8.4	34	193
FORD	FUSION (Start/Stop)	MID-SIZE	1.5	4	AS6	X	9.4	6.3	8	35	184
FORD	FUSION	MID-SIZE	2	4	AS6	X	10.5	7	8.9	32	205
FORD	FUSION	MID-SIZE	2.5	4	AS6	X	10.6	7	8.9	32	205
FORD	FUSION AWD	MID-SIZE	2	4	AS6	X	10.8	7.5	9.3	30	214
FORD	FUSION HYBRID	MID-SIZE	2	4	AV	X	5.4	5.8	5.5	51	126
FORD	MUSTANG	SUBCOMPACT	2.3	4	AS6	X	11	7.4	9.4	30	216
FORD	MUSTANG	SUBCOMPACT	2.3	4	M6	X	10.6	7.5	9.2	31	212
FORD	MUSTANG	SUBCOMPACT	3.7	6	AS6	X	12.6	8.5	10.7	26	246
FORD	MUSTANG	SUBCOMPACT	3.7	6	M6	X	13.5	8.3	11.2	25	258
FORD	MUSTANG	SUBCOMPACT	5	8	AS6	X	14.9	9.5	12.4	23	285
FORD	MUSTANG	SUBCOMPACT	5	8	M6	X	15.2	9.3	12.5	23	288
FORD	MUSTANG CONVERTIBLE	SUBCOMPACT	2.3	4	AS6	X	11.6	7.9	9.9	29	228
FORD	MUSTANG CONVERTIBLE	SUBCOMPACT	5	8	AS6	X	15.4	10	13	22	299
FORD	T-150 WAGON	VAN - PASSENGER	3.5	6	AS6	X	16.6	12.5	14.7	19	338
FORD	T-150 WAGON FFV	VAN - PASSENGER	3.7	6	AS6	X	16.6	12.6	14.8	19	340
FORD	T-150 WAGON FFV	VAN - PASSENGER	3.7	6	AS6	E	22.1	16.7	19.7	14	315
FORD	TAURUS	FULL-SIZE	2	4	AS6	X	10.5	7.4	9.1	31	209
FORD	TAURUS AWD	FULL-SIZE	3.5	6	AS6	X	13.9	9.5	11.9	24	274
FORD	TAURUS FFV	FULL-SIZE	3.5	6	AS6	X	12.2	8.2	10.4	27	239
FORD	TAURUS FFV	FULL-SIZE	3.5	6	AS6	E	17.4	11.3	14.7	19	235
FORD	TAURUS FFV AWD	FULL-SIZE	3.5	6	AS6	X	13	9.1	11.3	25	260
FORD	TAURUS FFV AWD	FULL-SIZE	3.5	6	AS6	E	18.8	12.6	16	18	256
FORD	TRANSIT CONNECT VAN	SPECIAL PURPOSE VEHICLE	1.6	4	AS6	X	10.6	7.9	9.4	30	216
FORD	TRANSIT CONNECT VAN	SPECIAL PURPOSE VEHICLE	2.5	4	AS6	X	11.3	8.2	9.9	29	228
FORD	TRANSIT CONNECT WAGON	SPECIAL PURPOSE VEHICLE	2.5	4	AS6	X	11.7	8.4	10.2	28	235
FORD	TRANSIT CONNECT WAGON TAXI	SPECIAL PURPOSE VEHICLE	2.5	4	AS6	X	12	8.5	10.4	27	239
GMC	ACADIA	SUV - STANDARD	3.6	6	A6	X	14.2	9.9	12.3	23	283
GMC	ACADIA AWD	SUV - STANDARD	3.6	6	A6	X	14.6	10.2	12.6	22	290
GMC	CANYON	PICKUP TRUCK - SMALL	2.5	4	A6	X	11.9	8.8	10.5	27	242
GMC	CANYON	PICKUP TRUCK - SMALL	2.5	4	M6	X	12.2	9.1	10.8	26	248
GMC	CANYON	PICKUP TRUCK - SMALL	3.6	6	A6	X	13	9.2	11.3	25	260
GMC	CANYON 4WD	PICKUP TRUCK - SMALL	2.5	4	A6	X	12.7	9.5	11.3	25	260
GMC	CANYON 4WD	PICKUP TRUCK - SMALL	3.6	6	A6	X	13.5	9.8	11.8	24	271
GMC	SAVANA 2500 PASSENGER	VAN - PASSENGER	4.8	8	A6	X	21	14.2	18	16	414
GMC	SAVANA 2500 PASSENGER	VAN - PASSENGER	6	8	A6	X	22	14.9	18.8	15	432
GMC	SAVANA 2500 PASSENGER FFV	VAN - PASSENGER	6	8	A6	X	22	14.9	18.8	15	432
GMC	SAVANA 2500 PASSENGER FFV	VAN - PASSENGER	6	8	A6	E	30.3	20.5	25.9	11	414
GMC	SAVANA 3500 PASSENGER	VAN - PASSENGER	4.8	8	A6	X	21.3	14.3	18.1	16	416
GMC	SAVANA 3500 PASSENGER	VAN - PASSENGER	6	8	A6	X	22.2	15.1	19	15	437
GMC	SAVANA 3500 PASSENGER FFV	VAN - PASSENGER	6	8	A6	X	22.2	15.1	19	15	437
GMC	SAVANA 3500 PASSENGER FFV	VAN - PASSENGER	6	8	A6	E	30.6	20.6	26.1	11	418
GMC	SIERRA	PICKUP TRUCK - STANDARD	4.3	6	A6	X	13.4	9.9	11.9	24	274
GMC	SIERRA	PICKUP TRUCK - STANDARD	4.3	6	A6	E	19.3	14.3	17.1	17	274
GMC	SIERRA	PICKUP TRUCK - STANDARD	5.3	8	A6	X	14.6	10.3	12.7	22	292
GMC	SIERRA	PICKUP TRUCK - STANDARD	5.3	8	A6	E	19.9	13.8	17.2	16	275
GMC	SIERRA	PICKUP TRUCK - STANDARD	6.2	8	A8	Z	16.1	11.4	14	20	322
GMC	SIERRA 4WD	PICKUP TRUCK - STANDARD	4.3	6	A6	X	14.1	10.6	12.5	23	288
GMC	SIERRA 4WD	PICKUP TRUCK - STANDARD	4.3	6	A6	E	20.3	15.2	18	16	288
GMC	SIERRA 4WD	PICKUP TRUCK - STANDARD	5.3	8	A6	X	14.9	10.7	13	22	299
GMC	SIERRA 4WD	PICKUP TRUCK - STANDARD	5.3	8	A6	E	20.2	14.3	17.5	16	280
GMC	SIERRA 4WD	PICKUP TRUCK - STANDARD	6.2	8	A8	Z	16.3	11.6	14.2	20	327
GMC	TERRAIN	SUV - SMALL	2.4	4	A6	X	10.5	7.3	9.1	31	209
GMC	TERRAIN FFV	SUV - SMALL	2.4	4	A6	X	10.5	7.3	9.1	31	209
GMC	TERRAIN FFV	SUV - SMALL	2.4	4	A6	E	15.6	10.8	13.4	21	214
GMC	TERRAIN	SUV - SMALL	3.6	6	A6	X	14.2	9.5	12.1	23	278
GMC	TERRAIN AWD	SUV - SMALL	2.4	4	A6	X	11.5	8.2	10	28	230
GMC	TERRAIN AWD	SUV - SMALL	3.6	6	A6	X	14.8	9.9	12.6	22	290
GMC	YUKON	SUV - STANDARD	5.3	8	A6	X	14.9	10.1	12.7	22	292
GMC	YUKON	SUV - STANDARD	5.3	8	A6	E	20.2	13.6	17.2	16	275
GMC	YUKON 4WD	SUV - STANDARD	5.3	8	A6	X	15.1	10.4	13	22	299
GMC	YUKON 4WD	SUV - STANDARD	5.3	8	A6	E	20.5	14	17.6	16	282
GMC	YUKON DENALI 4WD	SUV - STANDARD	6.2	8	A6	Z	16.2	11.4	14	20	322
GMC	YUKON DENALI 4WD	SUV - STANDARD	6.2	8	A8	Z	15.9	11.1	13.8	20	317
GMC	YUKON XL	SUV - STANDARD	5.3	8	A6	X	14.9	10.1	12.7	22	292
GMC	YUKON XL	SUV - STANDARD	5.3	8	A6	E	20.2	13.6	17.2	16	275
GMC	YUKON XL 4WD	SUV - STANDARD	5.3	8	A6	X	15.4	10.8	13.3	21	306
GMC	YUKON XL 4WD	SUV - STANDARD	5.3	8	A6	E	22.1	15.4	19.1	15	306
GMC	YUKON XL DENALI 4WD	SUV - STANDARD	6.2	8	A6	Z	16.8	11.7	14.5	19	334
GMC	YUKON XL DENALI 4WD	SUV - STANDARD	6.2	8	A8	Z	16.4	11.7	14.3	20	329
HONDA	ACCORD	MID-SIZE	2.4	4	AV	X	8.8	6.5	7.8	36	179
HONDA	ACCORD	MID-SIZE	2.4	4	AV7	X	9	6.7	8	35	184
HONDA	ACCORD	MID-SIZE	2.4	4	M6	X	10.1	6.9	8.7	32	200
HONDA	ACCORD	MID-SIZE	3.5	6	A6	X	11	6.8	9.1	31	209
HONDA	ACCORD	MID-SIZE	3.5	6	AS6	X	11.4	7.3	9.5	30	219
HONDA	ACCORD	MID-SIZE	3.5	6	M6	X	13	8.4	10.9	26	251
HONDA	ACCORD HYBRID	MID-SIZE	2	4	AV	X	4.7	5.3	5	56	115
HONDA	CIVIC	COMPACT	1.8	4	AV	X	7.9	6.1	7.1	40	163
HONDA	CIVIC	COMPACT	1.8	4	AV7	X	8.1	6.2	7.2	39	166
HONDA	CIVIC	COMPACT	1.8	4	M5	X	8.6	6.6	7.7	37	177
HONDA	CIVIC Si	COMPACT	2.4	4	M6	Z	10.8	7.6	9.4	30	216
HONDA	CIVIC HYBRID	COMPACT	1.5	4	AV	X	5.3	5	5.2	54	120
HONDA	CR-V	SUV - SMALL	2.4	4	AV	X	8.6	6.9	7.8	36	179
HONDA	CR-V AWD	SUV - SMALL	2.4	4	AV	X	9.1	7.2	8.3	34	191
HONDA	CR-Z	TWO-SEATER	1.5	4	AV7	X	6.6	6	6.3	45	145
HONDA	CR-Z	TWO-SEATER	1.5	4	M6	X	7.6	6.1	6.9	41	159
HONDA	FIT	STATION WAGON - SMALL	1.5	4	AV	X	7	5.7	6.4	44	147
HONDA	FIT	STATION WAGON - SMALL	1.5	4	AV7	X	7.3	6.1	6.8	42	156
HONDA	FIT	STATION WAGON - SMALL	1.5	4	M6	X	8.1	6.4	7.3	39	168
HONDA	ODYSSEY	MINIVAN	3.5	6	A6	X	12.3	8.5	10.6	27	244
HONDA	PILOT	SUV - SMALL	3.5	6	A5	X	13.3	9.3	11.5	25	264
HONDA	PILOT 4WD	SUV - SMALL	3.5	6	A5	X	13.8	9.7	12	24	276
HYUNDAI	ACCENT	COMPACT	1.6	4	AS6	X	8.9	6.3	7.7	37	177
HYUNDAI	ACCENT	COMPACT	1.6	4	M6	X	8.7	6.3	7.6	37	175
HYUNDAI	ELANTRA	MID-SIZE	1.8	4	AS6	X	8.5	6.3	7.5	38	172
HYUNDAI	ELANTRA	MID-SIZE	1.8	4	M6	X	8.8	6.4	7.7	37	177
HYUNDAI	ELANTRA	MID-SIZE	2	4	AS6	X	9.7	6.7	8.3	34	191
HYUNDAI	ELANTRA	MID-SIZE	2	4	M6	X	9.8	7	8.5	33	196
HYUNDAI	ELANTRA COUPE	MID-SIZE	2	4	AS6	X	9.6	6.8	8.3	34	191
HYUNDAI	ELANTRA COUPE	MID-SIZE	2	4	M6	X	9.7	6.7	8.3	34	191
HYUNDAI	ELANTRA GT	MID-SIZE	2	4	AS6	X	9.7	7.2	8.6	33	198
HYUNDAI	ELANTRA GT	MID-SIZE	2	4	M6	X	9.8	6.9	8.5	33	196
HYUNDAI	EQUUS	FULL-SIZE	5	8	AS8	Z	15.8	10.2	13.3	21	306
HYUNDAI	GENESIS AWD	FULL-SIZE	3.8	6	AS8	X	14.4	9.4	12.1	23	278
HYUNDAI	GENESIS AWD	FULL-SIZE	5	8	AS8	Z	17.3	10.5	14.2	20	327
HYUNDAI	GENESIS COUPE	SUBCOMPACT	3.8	6	AS8	Z	14.6	9.6	12.3	23	283
HYUNDAI	GENESIS COUPE	SUBCOMPACT	3.8	6	M6	Z	14.4	9.9	12.4	23	285
HYUNDAI	SANTA FE	SUV - SMALL	3.3	6	AS6	X	12.9	9.4	11.3	25	260
HYUNDAI	SANTA FE AWD	SUV - SMALL	3.3	6	AS6	X	13	9.7	11.5	25	264
HYUNDAI	SANTA FE SPORT	SUV - SMALL	2.4	4	AS6	X	11.7	8.7	10.3	27	237
HYUNDAI	SANTA FE SPORT AWD	SUV - SMALL	2	4	AS6	X	12.9	9.8	11.5	25	264
HYUNDAI	SANTA FE SPORT AWD	SUV - SMALL	2.4	4	AS6	X	12.5	9.3	11.1	25	255
HYUNDAI	SANTA FE ULTIMATE AWD	SUV - SMALL	3.3	6	AS6	X	13.9	10.8	12.5	23	287
HYUNDAI	SONATA	FULL-SIZE	2	4	AS6	X	10.4	7.4	9.1	31	209
HYUNDAI	SONATA	FULL-SIZE	2.4	4	AS6	X	9.8	6.7	8.4	34	193
HYUNDAI	SONATA SPORT/LIMITED	FULL-SIZE	2.4	4	AS6	X	9.8	6.7	8.4	34	193
HYUNDAI	SONATA HYBRID	MID-SIZE	2.4	4	AS6	X	6.6	5.9	6.3	45	145
HYUNDAI	SONATA HYBRID LIMITED	MID-SIZE	2.4	4	AS6	X	6.6	5.9	6.3	45	145
HYUNDAI	TUCSON	SUV - SMALL	2	4	AS6	X	10.2	8.2	9.3	30	214
HYUNDAI	TUCSON	SUV - SMALL	2	4	M6	X	11.4	8.5	10.1	28	232
HYUNDAI	TUCSON	SUV - SMALL	2.4	4	AS6	X	11.3	8.3	10	28	230
HYUNDAI	TUCSON AWD	SUV - SMALL	2	4	AS6	X	11.4	9.3	10.4	27	239
HYUNDAI	TUCSON AWD	SUV - SMALL	2.4	4	AS6	X	11.6	9.3	10.6	27	244
HYUNDAI	VELOSTER	COMPACT	1.6	4	AM6	X	8.6	6.6	7.7	37	177
HYUNDAI	VELOSTER	COMPACT	1.6	4	M6	X	9	6.7	8	35	184
HYUNDAI	VELOSTER TURBO	COMPACT	1.6	4	AS6	X	9.9	7.6	8.8	32	202
HYUNDAI	VELOSTER TURBO	COMPACT	1.6	4	M6	X	9.7	7	8.5	33	196
INFINITI	Q50	MID-SIZE	3.7	6	AS7	Z	12	8.1	10.3	27	237
INFINITI	Q50 AWD	MID-SIZE	3.7	6	AS7	Z	12.5	8.7	10.8	26	248
INFINITI	Q50 HYBRID	COMPACT	3.5	6	AS7	Z	8.2	6.7	7.5	38	172
INFINITI	Q50 HYBRID AWD	COMPACT	3.5	6	AS7	Z	8.7	7.5	8.2	34	189
INFINITI	Q60	SUBCOMPACT	3.7	6	AS7	Z	12.4	8.7	10.7	26	246
INFINITI	Q60	SUBCOMPACT	3.7	6	M6	Z	13.6	9.3	11.6	24	267
INFINITI	Q60 AWD	SUBCOMPACT	3.7	6	AS7	Z	13.3	9.4	11.5	25	264
INFINITI	Q60 CONVERTIBLE	SUBCOMPACT	3.7	6	AS7	Z	13.6	9.3	11.7	24	269
INFINITI	Q60 CONVERTIBLE	SUBCOMPACT	3.7	6	M6	Z	14.3	9.8	12.3	23	283
INFINITI	Q70	MID-SIZE	3.7	6	AS7	Z	12.8	8.9	11	26	253
INFINITI	Q70	MID-SIZE	5.6	8	AS7	Z	14.8	9.5	12.4	23	285
INFINITI	Q70 AWD	MID-SIZE	3.7	6	AS7	Z	13.2	9.6	11.6	24	267
INFINITI	Q70 AWD	MID-SIZE	5.6	8	AS7	Z	15	10.2	12.9	22	297
INFINITI	Q70 HYBRID	MID-SIZE	3.5	6	AS7	Z	8	6.9	7.5	38	172
INFINITI	QX50 AWD	STATION WAGON - SMALL	3.7	6	AS7	Z	13.7	9.7	11.9	24	274
INFINITI	QX60	SUV - SMALL	3.5	6	AV7	Z	11.4	8.5	10.1	28	232
INFINITI	QX60 AWD	SUV - SMALL	3.5	6	AV7	Z	12.2	8.9	10.7	26	246
INFINITI	QX60 HYBRID AWD	SUV - STANDARD	2.5	4	AV7	X	8.9	8.4	8.7	32	200
INFINITI	QX70 AWD	SUV - SMALL	3.7	6	AS7	Z	14.6	10.7	12.8	22	294
INFINITI	QX80 4WD	SUV - STANDARD	5.6	8	AS7	Z	16.9	11.9	14.7	19	338
JAGUAR	F-TYPE CONVERTIBLE	TWO-SEATER	3	6	AS8	Z	11.8	8.4	10.3	27	237
JAGUAR	F-TYPE COUPE	TWO-SEATER	3	6	AS8	Z	11.8	8.4	10.3	27	237
JAGUAR	F-TYPE S CONVERTIBLE	TWO-SEATER	3	6	AS8	Z	12.2	8.7	10.6	27	244
JAGUAR	F-TYPE S COUPE	TWO-SEATER	3	6	AS8	Z	12.2	8.7	10.6	27	244
JAGUAR	F-TYPE V8 R COUPE	TWO-SEATER	5	8	AS8	Z	15	10.2	12.8	22	294
JAGUAR	F-TYPE V8 S CONVERTIBLE	TWO-SEATER	5	8	AS8	Z	15	10.2	12.8	22	294
JAGUAR	XF	MID-SIZE	2	4	AS8	Z	12.3	8.2	10.5	27	242
JAGUAR	XF AWD	MID-SIZE	3	6	AS8	Z	13.9	8.8	11.6	24	267
JAGUAR	XFR	MID-SIZE	5	8	AS8	Z	15.7	10.3	13.2	21	304
JAGUAR	XFR	MID-SIZE	5	8	AS8	E	21.3	14.1	18.1	16	290
JAGUAR	XFR-S	MID-SIZE	5	8	AS8	Z	15.7	10.3	13.2	21	304
JAGUAR	XJ AWD	FULL-SIZE	3	6	AS8	Z	14.6	9.6	12.4	23	285
JAGUAR	XJ SUPERCHARGED	FULL-SIZE	5	8	AS8	Z	15.8	10.2	13.3	21	306
JAGUAR	XJ SUPERCHARGED	FULL-SIZE	5	8	AS8	E	20.6	13.6	17.5	16	280
JAGUAR	XJL AWD PORTFOLIO	FULL-SIZE	3	6	AS8	Z	14.7	9.6	12.5	23	288
JAGUAR	XJL SUPERCHARGED	FULL-SIZE	5	8	AS8	Z	15.8	10.2	13.3	21	306
JAGUAR	XJL SUPERCHARGED	FULL-SIZE	5	8	AS8	E	20.6	13.6	17.5	16	280
JAGUAR	XJR	FULL-SIZE	5	8	AS8	Z	15.8	10.2	13.3	21	306
JAGUAR	XJR LWB	FULL-SIZE	5	8	AS8	Z	15.8	10.2	13.3	21	306
JAGUAR	XKR CONVERTIBLE	MINICOMPACT	5	8	AS6	Z	15.9	10.9	13.6	21	313
JAGUAR	XKR COUPE	MINICOMPACT	5	8	AS6	Z	15.6	10.9	13.4	21	308
JAGUAR	XKR-S CONVERTIBLE	MINICOMPACT	5	8	AS6	Z	15.9	10.9	13.6	21	313
JAGUAR	XKR-S COUPE	MINICOMPACT	5	8	AS6	Z	15.6	10.9	13.4	21	308
JEEP	CHEROKEE	SUV - SMALL	2.4	4	A9	X	10.9	7.7	9.5	30	218
JEEP	CHEROKEE FFV	SUV - SMALL	2.4	4	A9	X	10.9	7.7	9.5	30	218
JEEP	CHEROKEE FFV	SUV - SMALL	2.4	4	A9	E	15.2	10.2	12.9	22	206
JEEP	CHEROKEE	SUV - SMALL	3.2	6	A9	X	11.4	8.1	9.9	29	228
JEEP	CHEROKEE 4X4	SUV - SMALL	2.4	4	A9	X	11.3	8.3	10	28	230
JEEP	CHEROKEE 4X4 FFV	SUV - SMALL	2.4	4	A9	X	11.3	8.3	10	28	230
JEEP	CHEROKEE 4X4 FFV	SUV - SMALL	2.4	4	A9	E	15.9	11	13.7	21	219
JEEP	CHEROKEE 4X4	SUV - SMALL	3.2	6	A9	X	11.6	8.5	10.2	28	235
JEEP	CHEROKEE 4X4 ACTIVE DRIVE II	SUV - SMALL	2.4	4	A9	X	11.4	8.6	10.1	28	232
JEEP	CHEROKEE 4X4 ACTIVE DRIVE II	SUV - SMALL	3.2	6	A9	X	12.6	8.9	10.9	26	251
JEEP	CHEROKEE TRAILHAWK 4X4	SUV - SMALL	2.4	4	A9	X	12.1	9.4	10.9	26	251
JEEP	CHEROKEE TRAILHAWK 4X4	SUV - SMALL	3.2	6	A9	X	12.2	9	10.8	26	248
JEEP	COMPASS	SUV - SMALL	2	4	AV	X	10.7	8.8	9.9	29	228
JEEP	COMPASS	SUV - SMALL	2	4	M5	X	10.2	7.8	9.2	31	212
JEEP	COMPASS	SUV - SMALL	2.4	4	A6	X	11.2	8.6	10	28	230
JEEP	COMPASS	SUV - SMALL	2.4	4	M5	X	10.2	8.2	9.3	30	214
JEEP	COMPASS 4X4	SUV - SMALL	2.4	4	A6	X	11.4	8.7	10.2	28	235
JEEP	COMPASS 4X4	SUV - SMALL	2.4	4	M5	X	10.6	8.6	9.7	29	223
JEEP	COMPASS 4X4 TRAIL RATED	SUV - SMALL	2.4	4	AV	X	11.7	10.3	11.1	25	255
JEEP	GRAND CHEROKEE 4X4 DIESEL	SUV - STANDARD	3	6	A8	D	11.2	8.4	9.9	29	267
JEEP	GRAND CHEROKEE 4X4 FFV	SUV - STANDARD	3.6	6	A8	X	13.9	9.8	12.1	23	278
JEEP	GRAND CHEROKEE 4X4 FFV	SUV - STANDARD	3.6	6	A8	E	17.7	13	15.6	18	250
JEEP	GRAND CHEROKEE 4X4 (MDS)	SUV - STANDARD	5.7	8	A8	X	17.3	11.5	14.7	19	338
JEEP	GRAND CHEROKEE SRT 4X4 (MDS)	SUV - STANDARD	6.4	8	A8	Z	18.5	12.6	15.8	18	363
JEEP	PATRIOT	SUV - SMALL	2	4	AV	X	10.7	8.8	9.9	29	228
JEEP	PATRIOT	SUV - SMALL	2	4	M5	X	10.2	7.8	9.2	31	212
JEEP	PATRIOT	SUV - SMALL	2.4	4	A6	X	11.2	8.6	10	28	230
JEEP	PATRIOT	SUV - SMALL	2.4	4	M5	X	10.2	8.2	9.3	30	214
JEEP	PATRIOT 4X4	SUV - SMALL	2.4	4	A6	X	11.4	8.7	10.2	28	235
JEEP	PATRIOT 4X4	SUV - SMALL	2.4	4	M5	X	10.6	8.6	9.7	29	223
JEEP	PATRIOT 4X4 TRAIL RATED	SUV - SMALL	2.4	4	AV	X	11.7	10.3	11.1	25	255
JEEP	RENEGADE	SUV - SMALL	1.4	4	M6	X	9.9	7.5	8.8	32	202
JEEP	RENEGADE FFV	SUV - SMALL	2.4	4	A9	X	10.8	7.7	9.4	30	216
JEEP	RENEGADE FFV	SUV - SMALL	2.4	4	A9	E	14.2	9.9	12.2	23	195
JEEP	RENEGADE 4X4	SUV - SMALL	1.4	4	M6	X	9.9	7.5	8.8	32	202
JEEP	RENEGADE 4X4	SUV - SMALL	2.4	4	A9	X	11.2	8	9.8	29	225
JEEP	WRANGLER 4X4	SUV - SMALL	3.6	6	A5	X	14.1	11.1	12.8	22	294
JEEP	WRANGLER 4X4	SUV - SMALL	3.6	6	M6	X	14.2	11	12.8	22	294
JEEP	WRANGLER UNLIMITED 4X4	SUV - SMALL	3.6	6	A5	X	14.8	11.7	13.4	21	308
JEEP	WRANGLER UNLIMITED 4X4	SUV - SMALL	3.6	6	M6	X	15	11.4	13.4	21	308
KIA	CADENZA	FULL-SIZE	3.3	6	AS6	X	12.7	8.4	10.7	26	246
KIA	FORTE	MID-SIZE	1.8	4	AS6	X	8.8	6.1	7.6	37	175
KIA	FORTE	MID-SIZE	1.8	4	M6	X	9.3	6.3	7.9	36	182
KIA	FORTE	MID-SIZE	2	4	AS6	X	9.7	6.7	8.3	34	191
KIA	FORTE	MID-SIZE	2	4	M6	X	9.8	6.9	8.5	33	196
KIA	FORTE 5	FULL-SIZE	1.6	4	AS6	X	11.1	8	9.7	29	223
KIA	FORTE 5	FULL-SIZE	1.6	4	M6	X	11.1	8.2	9.8	29	225
KIA	FORTE 5	FULL-SIZE	2	4	AS6	X	9.5	7.2	8.5	33	196
KIA	FORTE 5	FULL-SIZE	2	4	M6	X	9.7	6.9	8.4	34	193
KIA	FORTE KOUP	COMPACT	1.6	4	AS6	X	10.6	7.8	9.4	30	216
KIA	FORTE KOUP	COMPACT	1.6	4	M6	X	10.8	8.1	9.6	29	221
KIA	FORTE KOUP	COMPACT	2	4	AS6	X	9.7	7.1	8.6	33	198
KIA	FORTE KOUP	COMPACT	2	4	M6	X	10	7.4	8.8	32	202
KIA	K900	FULL-SIZE	3.8	6	AS8	X	13.3	8.9	11.3	25	260
KIA	K900	FULL-SIZE	5	8	AS8	Z	15.7	10.3	13.3	21	306
KIA	OPTIMA	MID-SIZE	2	4	AS6	X	11.7	7.7	9.9	29	228
KIA	OPTIMA	MID-SIZE	2.4	4	AS6	X	10.2	6.9	8.7	32	200
KIA	OPTIMA HYBRID	MID-SIZE	2.4	4	AS6	X	6.6	5.9	6.3	45	145
KIA	OPTIMA HYBRID EX	MID-SIZE	2.4	4	AS6	X	6.7	6.1	6.4	44	147
KIA	RIO	COMPACT	1.6	4	AS6	X	8.8	6.3	7.7	37	177
KIA	RIO	COMPACT	1.6	4	M6	X	8.7	6.4	7.7	37	177
KIA	RIO ECO	COMPACT	1.6	4	AS6	X	8.5	6.3	7.6	37	175
KIA	RONDO	STATION WAGON - MID-SIZE	2	4	AS6	X	10.6	7.6	9.3	30	214
KIA	RONDO	STATION WAGON - MID-SIZE	2	4	M6	X	10.8	7.4	9.3	30	214
KIA	SEDONA	MINIVAN	3.3	6	AS6	X	13.2	9.7	11.6	24	267
KIA	SEDONA SX	MINIVAN	3.3	6	AS6	X	12.9	9.5	11.4	25	262
KIA	SEDONA SXL	MINIVAN	3.3	6	AS6	X	14.2	10.5	12.5	23	288
KIA	SORENTO	SUV - SMALL	2.4	4	AS6	X	11.8	8.7	10.4	27	239
KIA	SORENTO	SUV - SMALL	3.3	6	AS6	X	12.7	9	11.1	25	255
KIA	SORENTO AWD	SUV - SMALL	2.4	4	AS6	X	12.2	9.4	10.9	26	251
KIA	SORENTO AWD	SUV - SMALL	3.3	6	AS6	X	13.4	10	11.8	24	271
KIA	SOUL	STATION WAGON - SMALL	1.6	4	AS6	X	9.8	7.8	8.9	32	205
KIA	SOUL	STATION WAGON - SMALL	1.6	4	M6	X	9.9	7.8	9	31	207
KIA	SOUL	STATION WAGON - SMALL	2	4	AS6	X	10.1	7.7	9	31	207
KIA	SOUL ECO Dynamics	STATION WAGON - SMALL	2	4	AS6	X	9.7	7.7	8.8	32	202
KIA	SPORTAGE	SUV - SMALL	2.4	4	AS6	X	11.4	8.3	10	28	230
KIA	SPORTAGE	SUV - SMALL	2.4	4	M6	X	12.9	9.2	11.3	25	260
KIA	SPORTAGE AWD	SUV - SMALL	2	4	AS6	X	12.6	9.7	11.3	25	260
KIA	SPORTAGE AWD	SUV - SMALL	2.4	4	AS6	X	12	9.1	10.7	26	246
LAMBORGHINI	AVENTADOR COUPE	TWO-SEATER	6.5	12	AM7	Z	22.2	12.7	17.9	16	412
LAMBORGHINI	AVENTADOR ROADSTER	TWO-SEATER	6.5	12	AM7	Z	24	14.5	19.7	14	453
LAMBORGHINI	HURACAN	TWO-SEATER	5.2	10	AM7	Z	16.8	11.7	14.5	19	334
LAMBORGHINI	VENENO ROADSTER	TWO-SEATER	6.5	12	AM7	Z	22.1	13.9	18.4	15	423
LAND ROVER	LR2	SUV - SMALL	2	4	AS6	Z	13.5	9.9	11.9	24	274
LAND ROVER	LR4	SUV - STANDARD	3	6	AS8	Z	16.2	12.1	14.3	20	329
LAND ROVER	RANGE ROVER	SUV - STANDARD	3	6	AS8	Z	13.9	10.4	12.3	23	283
LAND ROVER	RANGE ROVER SUPERCHARGED	SUV - STANDARD	5	8	AS8	Z	17.2	12.5	15.1	19	347
LAND ROVER	RANGE ROVER SUPERCHARGED	SUV - STANDARD	5	8	AS8	E	25	16.9	21.4	13	342
LAND ROVER	RANGE ROVER SUPERCHARGED LWB	SUV - STANDARD	5	8	AS8	Z	17.2	12.5	15.1	19	347
LAND ROVER	RANGE ROVER SUPERCHARGED LWB	SUV - STANDARD	5	8	AS8	E	25	16.9	21.4	13	342
LAND ROVER	RANGE ROVER EVOQUE	SUV - SMALL	2	4	AS9	Z	11.3	7.9	9.7	29	223
LAND ROVER	RANGE ROVER EVOQUE COUPE	SUV - SMALL	2	4	AS9	Z	11.3	7.9	9.7	29	223
LAND ROVER	RANGE ROVER SPORT	SUV - STANDARD	3	6	AS8	Z	14	10.5	12.4	23	285
LAND ROVER	RANGE ROVER SPORT SUPERCHARGED	SUV - STANDARD	5	8	AS8	Z	16.6	12.3	14.7	19	338
LAND ROVER	RANGE ROVER SPORT SUPERCHARGED	SUV - STANDARD	5	8	AS8	E	24	16.6	20.7	14	331
LEXUS	CT 200h	COMPACT	1.8	4	AV	X	5.5	5.9	5.7	50	131
LEXUS	ES 300h	MID-SIZE	2.5	4	AV6	X	5.8	6.1	5.9	48	136
LEXUS	ES 350	MID-SIZE	3.5	6	AS6	X	11.3	7.5	9.6	29	221
LEXUS	GS 350	MID-SIZE	3.5	6	AS8	Z	12.3	8.5	10.6	27	244
LEXUS	GS 350 AWD	MID-SIZE	3.5	6	AS6	Z	12.6	9.1	11	26	253
LEXUS	GS 450h	MID-SIZE	3.5	6	AV8	Z	8	6.9	7.5	38	172
LEXUS	GX 460	SUV - STANDARD	4.6	8	AS6	Z	15.7	11.7	13.9	20	320
LEXUS	IS 250	COMPACT	2.5	6	AS6	Z	11.1	7.8	9.6	29	221
LEXUS	IS 250 AWD	COMPACT	2.5	6	AS6	Z	11.8	8.7	10.4	27	239
LEXUS	IS 250 C	SUBCOMPACT	2.5	6	AS6	Z	11.2	7.8	9.6	29	221
LEXUS	IS 350	COMPACT	3.5	6	AS8	Z	12.3	8.5	10.6	27	244
LEXUS	IS 350 AWD	COMPACT	3.5	6	AS6	Z	12.6	9.1	11	26	253
LEXUS	IS 350 C	SUBCOMPACT	3.5	6	AS6	Z	12.2	8.7	10.6	27	244
LEXUS	LS 460	MID-SIZE	4.6	8	AS8	Z	14.4	9.6	12.3	23	283
LEXUS	LS 460 AWD	MID-SIZE	4.6	8	AS8	Z	15.2	10.2	12.9	22	297
LEXUS	LS 460 L AWD	MID-SIZE	4.6	8	AS8	Z	15.2	10.2	12.9	22	297
LEXUS	LS 600h L	MID-SIZE	5	8	AV8	Z	12.7	10.1	11.5	25	264
LEXUS	LX 570	SUV - STANDARD	5.7	8	AS6	Z	19	13.6	16.6	17	382
LEXUS	NX 200t AWD	SUV - SMALL	2	4	AS6	Z	10.6	8.4	9.6	29	221
LEXUS	NX 200t AWD F SPORT	SUV - SMALL	2	4	AS6	Z	10.8	8.8	9.9	29	228
LEXUS	NX 300h AWD	SUV - SMALL	2.5	4	AV6	X	7.1	7.7	7.4	38	170
LEXUS	RC 350	SUBCOMPACT	3.5	6	AS8	Z	12.3	8.5	10.6	27	244
LEXUS	RC 350 AWD	SUBCOMPACT	3.5	6	AS6	Z	12.6	9.1	11	26	253
LEXUS	RC F	SUBCOMPACT	5	8	AS8	Z	15.2	9.5	12.6	22	290
LEXUS	RX 350 AWD	SUV - SMALL	3.5	6	AS6	X	13.3	9.8	11.7	24	269
LEXUS	RX 350 AWD	SUV - SMALL	3.5	6	AS8	X	12.7	9.1	11.1	25	255
LEXUS	RX 450h AWD	SUV - SMALL	3.5	6	AV6	Z	8	8.5	8.2	34	189
LINCOLN	MKC AWD	SUV - SMALL	2	4	AS6	X	12.4	9	10.9	26	251
LINCOLN	MKC AWD	SUV - SMALL	2.3	4	AS6	X	12.9	9.2	11.2	25	258
LINCOLN	MKS AWD	FULL-SIZE	3.5	6	AS6	X	13.9	9.5	11.9	24	274
LINCOLN	MKS AWD	FULL-SIZE	3.7	6	AS6	X	13.1	9	11.2	25	258
LINCOLN	MKT AWD	SUV - STANDARD	3.5	6	AS6	X	14.6	10.4	12.8	22	294
LINCOLN	MKT LIVERY	SPECIAL PURPOSE VEHICLE	2	4	AS6	X	11.5	8.4	10.1	28	232
LINCOLN	MKT LIVERY AWD	SPECIAL PURPOSE VEHICLE	3.7	6	A6	X	14.1	10	12.2	23	281
LINCOLN	MKX AWD	SUV - SMALL	3.7	6	AS6	X	13.7	10.3	12.1	23	278
LINCOLN	MKZ	MID-SIZE	2	4	AS6	X	10.5	7	8.9	32	205
LINCOLN	MKZ AWD	MID-SIZE	3.7	6	AS6	X	13.1	9.2	11.3	25	260
LINCOLN	MKZ HYBRID	MID-SIZE	2	4	AV	X	5.7	6	5.8	49	133
LINCOLN	NAVIGATOR 4X4	SUV - STANDARD	3.5	6	AS6	X	16.2	11.8	14.2	20	327
LINCOLN	NAVIGATOR L 4X4	SUV - STANDARD	3.5	6	AS6	X	16.1	12.3	14.4	20	331
MASERATI	GHIBLI	MID-SIZE	3	6	AS8	Z	15.2	9.6	12.7	22	292
MASERATI	GHIBLI AWD	MID-SIZE	3	6	AS8	Z	15.6	9.5	12.8	22	294
MASERATI	GRANTURISMO	SUBCOMPACT	4.7	8	AS6	Z	18.2	11.4	15.1	19	347
MASERATI	GRANTURISMO CONVERTIBLE	SUBCOMPACT	4.7	8	AS6	Z	18.2	11.6	15.2	19	350
MASERATI	QUATTROPORTE GTS	FULL-SIZE	3.8	8	AS8	Z	17.5	10.7	14.5	19	334
MASERATI	QUATTROPORTE SQ4	FULL-SIZE	3	6	AS8	Z	15.7	9.7	13	22	299
MAZDA	CX-5	SUV - SMALL	2	4	AS6	X	8.9	7.3	8.2	34	189
MAZDA	CX-5	SUV - SMALL	2	4	M6	X	9	6.8	8	35	184
MAZDA	CX-5	SUV - SMALL	2.5	4	AS6	X	9.6	7.4	8.6	33	198
MAZDA	CX-5 4WD	SUV - SMALL	2	4	AS6	X	9.3	7.6	8.5	33	196
MAZDA	CX-5 4WD	SUV - SMALL	2.5	4	AS6	X	9.9	7.9	9	31	207
MAZDA	CX-9	SUV - SMALL	3.7	6	AS6	X	14.2	10	12.3	23	283
MAZDA	CX-9 4WD	SUV - SMALL	3.7	6	AS6	X	14.3	10.6	12.7	22	292
MAZDA	MAZDA3 4-DOOR	COMPACT	2	4	AS6	X	7.9	5.7	6.9	41	159
MAZDA	MAZDA3 4-DOOR (SIL)	COMPACT	2	4	M6	X	8	5.8	7	40	161
MAZDA	MAZDA3 4-DOOR	COMPACT	2.5	4	AS6	X	8.4	6.1	7.4	38	170
MAZDA	MAZDA3 4-DOOR (i-ELOOP)	COMPACT	2.5	4	AS6	X	8.2	5.9	7.2	39	166
MAZDA	MAZDA3 4-DOOR (SIL)	COMPACT	2.5	4	M6	X	9.3	6.4	8	35	184
MAZDA	MAZDA3 5-DOOR	MID-SIZE	2	4	AS6	X	8	5.9	7	40	161
MAZDA	MAZDA3 5-DOOR (SIL)	MID-SIZE	2	4	M6	X	8.2	5.9	7.1	40	163
MAZDA	MAZDA3 5-DOOR	MID-SIZE	2.5	4	AS6	X	8.7	6.5	7.7	37	177
MAZDA	MAZDA3 5-DOOR (i-ELOOP)	MID-SIZE	2.5	4	AS6	X	8.2	6	7.2	39	166
MAZDA	MAZDA3 5-DOOR (SIL)	MID-SIZE	2.5	4	M6	X	9.2	6.6	8.1	35	186
MAZDA	MAZDA5	MINIVAN	2.5	4	AS5	X	10.7	8.2	9.6	29	221
MAZDA	MAZDA5	MINIVAN	2.5	4	M6	X	11.1	8.3	9.8	29	225
MAZDA	MAZDA6	MID-SIZE	2.5	4	AS6	X	8.8	6.1	7.6	37	175
MAZDA	MAZDA6	MID-SIZE	2.5	4	M6	X	9.4	6.4	8.1	35	186
MAZDA	MAZDA6 (i-ELOOP)	MID-SIZE	2.5	4	AS6	X	8.4	5.9	7.3	39	168
MAZDA	MX-5	TWO-SEATER	2	4	AS6	Z	11.5	8.5	10.1	28	232
MAZDA	MX-5	TWO-SEATER	2	4	M5	Z	10.5	8.5	9.6	29	221
MAZDA	MX-5	TWO-SEATER	2	4	M6	Z	11.1	8.4	9.9	29	228
MERCEDES-BENZ	B 250	STATION WAGON - SMALL	2	4	AS7	Z	9.2	6.6	8	35	184
MERCEDES-BENZ	B 250 4MATIC	STATION WAGON - SMALL	2	4	AS7	Z	10	7.5	8.9	32	205
MERCEDES-BENZ	C 250 COUPE	SUBCOMPACT	1.8	4	AS7	Z	10.9	7.5	9.4	30	216
MERCEDES-BENZ	C 300 4MATIC	COMPACT	2	4	AS7	Z	10.1	7.8	9	31	207
MERCEDES-BENZ	C 350 4MATIC COUPE	SUBCOMPACT	3.5	6	AS7	Z	12.1	8.7	10.6	27	244
MERCEDES-BENZ	C 350 COUPE	SUBCOMPACT	3.5	6	AS7	Z	12.1	8.6	10.5	27	242
MERCEDES-BENZ	C 400 4MATIC	COMPACT	3	6	AS7	Z	11.1	8.4	9.9	29	228
MERCEDES-BENZ	C 63 AMG COUPE	SUBCOMPACT	6.2	8	AS7	Z	17.9	12.3	15.4	18	354
MERCEDES-BENZ	CLA 250	SUBCOMPACT	2	4	AS7	Z	9.4	6.4	8.1	35	186
MERCEDES-BENZ	CLA 250 4MATIC	SUBCOMPACT	2	4	AS7	Z	9.9	7.4	8.8	32	202
MERCEDES-BENZ	CLA 45 AMG	COMPACT	2	4	AS7	Z	10.2	7.7	9.1	31	209
MERCEDES-BENZ	CLS 400 4MATIC	COMPACT	3	6	AS7	Z	12.1	8.5	10.5	27	242
MERCEDES-BENZ	CLS 550 4MATIC	COMPACT	4.7	8	AS7	Z	14.5	10.1	12.5	23	288
MERCEDES-BENZ	CLS 63 AMG 4MATIC	COMPACT	5.5	8	AS7	Z	15.1	10.8	13.1	22	301
MERCEDES-BENZ	E 250 BLUETEC 4MATIC	MID-SIZE	2.1	4	AS7	D	8.6	5.9	7.4	38	200
MERCEDES-BENZ	E 300 4MATIC	MID-SIZE	3.5	6	AS7	Z	11.9	8.2	10.2	28	235
MERCEDES-BENZ	E 400 4MATIC	MID-SIZE	3	6	AS7	Z	12	8.5	10.4	27	239
MERCEDES-BENZ	E 400 4MATIC WAGON	STATION WAGON - MID-SIZE	3.5	6	AS7	Z	12.4	8.8	10.8	26	248
MERCEDES-BENZ	E 400 CABRIOLET	SUBCOMPACT	3.5	6	AS7	Z	11.5	8.1	10	28	230
MERCEDES-BENZ	E 400 COUPE	SUBCOMPACT	3.5	6	AS7	Z	11.8	8.3	10.2	28	235
MERCEDES-BENZ	E 550 4MATIC	MID-SIZE	4.7	8	AS7	Z	12.9	9.6	11.4	25	262
MERCEDES-BENZ	E 550 CABRIOLET	SUBCOMPACT	4.7	8	AS7	Z	13.7	9.2	11.7	24	269
MERCEDES-BENZ	E 550 COUPE	SUBCOMPACT	4.7	8	AS7	Z	13.3	8.9	11.4	25	262
MERCEDES-BENZ	E 63 AMG S 4MATIC	MID-SIZE	5.5	8	AS7	Z	15.3	10.8	13.3	21	306
MERCEDES-BENZ	E 63 AMG S 4MATIC WAGON	STATION WAGON - MID-SIZE	5.5	8	AS7	Z	15.2	11	13.3	21	306
MERCEDES-BENZ	G 550	SUV - STANDARD	5.5	8	AS7	Z	19.9	16.1	18.2	16	419
MERCEDES-BENZ	G 63 AMG	SUV - STANDARD	5.5	8	AS7	Z	20	16.6	18.5	15	426
MERCEDES-BENZ	GL 350 BLUETEC 4MATIC	SUV - STANDARD	3	6	AS7	D	13.6	10	12	24	324
MERCEDES-BENZ	GL 450 4MATIC	SUV - STANDARD	3	6	AS7	Z	15.2	12.6	14	20	322
MERCEDES-BENZ	GL 550 4MATIC	SUV - STANDARD	4.7	8	AS7	Z	17.5	13.2	15.6	18	359
MERCEDES-BENZ	GL 63 AMG	SUV - STANDARD	5.5	8	AS7	Z	18.2	14	16.3	17	375
MERCEDES-BENZ	GLA 250 4MATIC	SUV - SMALL	2	4	AS7	Z	9.8	7.4	8.7	32	200
MERCEDES-BENZ	GLA 45 AMG 4MATIC	STATION WAGON - MID-SIZE	2	4	AS7	Z	10.5	8.1	9.4	30	216
MERCEDES-BENZ	GLK 250 BLUETEC 4MATIC	SUV - SMALL	2.1	4	AS7	D	9.6	7	8.5	33	230
MERCEDES-BENZ	GLK 350 4MATIC	SUV - SMALL	3.5	6	AS7	Z	12.6	9.6	11.2	25	258
MERCEDES-BENZ	ML 350 BLUETEC 4MATIC	SUV - STANDARD	3	6	AS7	D	11.8	8.5	10.3	27	278
MERCEDES-BENZ	ML 400 4MATIC	SUV - STANDARD	3	6	AS7	Z	13.3	10.4	12	24	276
MERCEDES-BENZ	ML 550 4MATIC	SUV - STANDARD	4.7	8	AS7	Z	16.3	11.8	14.2	20	327
MERCEDES-BENZ	ML 63 AMG 4MATIC	SUV - STANDARD	5.5	8	AS7	Z	17.3	13.5	15.6	18	359
MERCEDES-BENZ	S 400 4MATIC	MID-SIZE	4.7	6	AS7	Z	12.6	8.6	10.8	26	248
MERCEDES-BENZ	S 550 4MATIC COUPE	COMPACT	4.7	8	AS7	Z	14.4	9.8	12.3	23	283
MERCEDES-BENZ	S 550 4MATIC LWB	FULL-SIZE	4.7	8	AS7	Z	14.8	9.8	12.5	23	288
MERCEDES-BENZ	S 550 4MATIC SWB	MID-SIZE	4.7	8	AS7	Z	14.7	9.1	12.2	23	281
MERCEDES-BENZ	S 600	FULL-SIZE	6	12	AS7	Z	18.1	11	14.9	19	343
MERCEDES-BENZ	S 63 AMG 4MATIC	FULL-SIZE	5.5	8	AS7	Z	15.7	10.1	13.2	21	304
MERCEDES-BENZ	S 63 AMG COUPE	COMPACT	5.5	8	AS7	Z	15.7	10.1	13.2	21	304
MERCEDES-BENZ	S 65 AMG	FULL-SIZE	6	12	AS7	Z	18.5	11.8	15.5	18	357
MERCEDES-BENZ	S 65 AMG COUPE	COMPACT	6	12	AS7	Z	18	11.3	15	19	345
MERCEDES-BENZ	SL 550	TWO-SEATER	4.7	8	AS7	Z	13.8	9.5	11.9	24	274
MERCEDES-BENZ	SL 63 AMG	TWO-SEATER	5.5	8	AS7	Z	14.7	9.5	12.4	23	285
MERCEDES-BENZ	SL 65 AMG	TWO-SEATER	6	12	AS7	Z	16.7	11.2	14.2	20	327
MERCEDES-BENZ	SLK 250	TWO-SEATER	1.8	4	AS7	Z	10.4	7.2	9	31	207
MERCEDES-BENZ	SLK 250	TWO-SEATER	1.8	4	M6	Z	10.4	7.2	9	31	207
MERCEDES-BENZ	SLK 350	TWO-SEATER	3.5	6	AS7	Z	11.1	8.1	9.8	29	225
MERCEDES-BENZ	SLK 55 AMG	TWO-SEATER	5.5	8	AS7	Z	12.4	8.5	10.6	27	244
MERCEDES-BENZ	SLS AMG GT COUPE	TWO-SEATER	6.2	8	AM7	Z	18.1	12.6	15.6	18	359
MERCEDES-BENZ	SLS AMG GT ROADSTER	TWO-SEATER	6.2	8	AM7	Z	18.1	12.6	15.6	18	359
MINI	COOPER 3 DOOR	SUBCOMPACT	1.5	3	AS6	Z	8.5	6.3	7.5	38	172
MINI	COOPER 3 DOOR	SUBCOMPACT	1.5	3	M6	Z	8.1	5.9	7.1	40	163
MINI	COOPER 5 DOOR	SUBCOMPACT	1.5	3	AS6	Z	8.5	6.3	7.5	38	172
MINI	COOPER 5 DOOR	SUBCOMPACT	1.5	3	M6	Z	8.2	5.9	7.2	39	166
MINI	COOPER CONVERTIBLE	MINICOMPACT	1.6	4	AS6	Z	8.6	6.5	7.7	37	177
MINI	COOPER CONVERTIBLE	MINICOMPACT	1.6	4	M6	Z	8.4	6.4	7.5	38	172
MINI	COOPER COUNTRYMAN	COMPACT	1.6	4	AS6	Z	9.4	7.9	8.7	32	200
MINI	COOPER COUNTRYMAN	COMPACT	1.6	4	M6	Z	8.4	6.4	7.5	38	172
MINI	COOPER COUPE	TWO-SEATER	1.6	4	AS6	Z	8.5	6.5	7.6	37	175
MINI	COOPER COUPE	TWO-SEATER	1.6	4	M6	Z	8	6.4	7.3	39	168
MINI	COOPER PACEMAN	COMPACT	1.6	4	AS6	Z	9.4	7.9	8.7	32	200
MINI	COOPER PACEMAN	COMPACT	1.6	4	M6	Z	8.4	6.4	7.5	38	172
MINI	COOPER ROADSTER	TWO-SEATER	1.6	4	AS6	Z	8.6	6.5	7.7	37	177
MINI	COOPER ROADSTER	TWO-SEATER	1.6	4	M6	Z	8.4	6.4	7.5	38	172
MINI	COOPER S 3 DOOR	SUBCOMPACT	2	4	AS6	Z	9.2	7	8.2	34	189
MINI	COOPER S 3 DOOR	SUBCOMPACT	2	4	M6	Z	10	7	8.6	33	198
MINI	COOPER S 5 DOOR	SUBCOMPACT	2	4	AS6	Z	9.2	7	8.2	34	189
MINI	COOPER S 5 DOOR	SUBCOMPACT	2	4	M6	Z	10	7	8.6	33	198
MINI	COOPER S CONVERTIBLE	MINICOMPACT	1.6	4	AS6	Z	9.2	6.8	8.1	35	186
MINI	COOPER S CONVERTIBLE	MINICOMPACT	1.6	4	M6	Z	9.1	6.8	8.1	35	186
MINI	COOPER S COUNTRYMAN ALL4	COMPACT	1.6	4	AS6	Z	10.1	7.8	9	31	207
MINI	COOPER S COUNTRYMAN ALL4	COMPACT	1.6	4	M6	Z	9.5	7.7	8.7	32	200
MINI	COOPER S COUPE	TWO-SEATER	1.6	4	AS6	Z	9.2	6.8	8.1	35	186
MINI	COOPER S COUPE	TWO-SEATER	1.6	4	M6	Z	9.1	6.8	8.1	35	186
MINI	COOPER S PACEMAN ALL4	COMPACT	1.6	4	AS6	Z	10.1	7.8	9	31	207
MINI	COOPER S PACEMAN ALL4	COMPACT	1.6	4	M6	Z	9.5	7.7	8.7	32	200
MINI	COOPER S ROADSTER	TWO-SEATER	1.6	4	AS6	Z	9.2	6.8	8.1	35	186
MINI	COOPER S ROADSTER	TWO-SEATER	1.6	4	M6	Z	9.1	6.8	8.1	35	186
MINI	JOHN COOPER WORKS	SUBCOMPACT	2	4	AS6	Z	9.3	7.3	8.4	34	193
MINI	JOHN COOPER WORKS	SUBCOMPACT	2	4	M6	Z	10.4	7.7	9.2	31	212
MINI	JOHN COOPER WORKS CONVERTIBLE	MINICOMPACT	1.6	4	AS6	Z	9.2	6.8	8.1	35	186
MINI	JOHN COOPER WORKS CONVERTIBLE	MINICOMPACT	1.6	4	M6	Z	9.1	6.8	8.1	35	186
MINI	JOHN COOPER WORKS COUNTRYMAN ALL4	COMPACT	1.6	4	AS6	Z	10.1	7.8	9	31	207
MINI	JOHN COOPER WORKS COUNTRYMAN ALL4	COMPACT	1.6	4	M6	Z	9.5	7.7	8.7	32	200
MINI	JOHN COOPER WORKS COUPE	TWO-SEATER	1.6	4	AS6	Z	9.2	6.8	8.1	35	186
MINI	JOHN COOPER WORKS COUPE	TWO-SEATER	1.6	4	M6	Z	9.1	6.8	8.1	35	186
MINI	JOHN COOPER WORKS PACEMAN ALL4	COMPACT	1.6	4	AS6	Z	10.1	7.8	9	31	207
MINI	JOHN COOPER WORKS PACEMAN ALL4	COMPACT	1.6	4	M6	Z	9.5	7.7	8.7	32	200
MINI	JOHN COOPER WORKS ROADSTER	TWO-SEATER	1.6	4	AS6	Z	9.2	6.8	8.1	35	186
MINI	JOHN COOPER WORKS ROADSTER	TWO-SEATER	1.6	4	M6	Z	9.1	6.8	8.1	35	186
MITSUBISHI	LANCER	COMPACT	2	4	AV6	X	9.2	6.9	8.2	34	189
MITSUBISHI	LANCER	COMPACT	2	4	M5	X	9.6	6.9	8.4	34	193
MITSUBISHI	LANCER AWD	COMPACT	2.4	4	AV6	X	10.5	8.2	9.5	30	219
MITSUBISHI	LANCER EVOLUTION	COMPACT	2	4	AM6	Z	14.2	10.5	12.5	23	288
MITSUBISHI	LANCER EVOLUTION	COMPACT	2	4	M5	Z	14	10.3	12.3	23	283
MITSUBISHI	LANCER RALLIART	COMPACT	2	4	AM6	Z	13.4	9.4	11.6	24	267
MITSUBISHI	LANCER SPORTBACK	STATION WAGON - SMALL	2	4	AV6	X	9.6	7.3	8.6	33	198
MITSUBISHI	LANCER SPORTBACK	STATION WAGON - SMALL	2	4	M5	X	9.8	7.1	8.6	33	198
MITSUBISHI	MIRAGE	COMPACT	1.2	3	AV	X	6.4	5.3	5.9	48	136
MITSUBISHI	MIRAGE	COMPACT	1.2	3	M5	X	7	5.5	6.4	44	147
MITSUBISHI	OUTLANDER	SUV - SMALL	2.4	4	AV6	X	9.5	7.5	8.6	33	198
MITSUBISHI	OUTLANDER 4WD	SUV - SMALL	2.4	4	AV6	X	9.9	8.1	9.1	31	209
MITSUBISHI	OUTLANDER 4WD	SUV - SMALL	3	6	AS6	Z	11.5	8.4	10.1	28	232
MITSUBISHI	RVR	SUV - SMALL	2	4	AV6	X	9.3	7.3	8.4	34	193
MITSUBISHI	RVR	SUV - SMALL	2	4	M5	X	9.9	7.6	8.8	32	202
MITSUBISHI	RVR 4WD	SUV - SMALL	2	4	AV6	X	9.6	7.7	8.8	32	202
MITSUBISHI	RVR 4WD	SUV - SMALL	2.4	4	AV6	X	10.4	8.5	9.6	29	221
NISSAN	370Z COUPE	TWO-SEATER	3.7	6	AS7	Z	12.6	9.2	11.1	25	255
NISSAN	370Z COUPE	TWO-SEATER	3.7	6	M6	Z	13.3	9.3	11.5	25	264
NISSAN	370Z ROADSTER	TWO-SEATER	3.7	6	AS7	Z	13	9.6	11.5	25	264
NISSAN	370Z ROADSTER	TWO-SEATER	3.7	6	M6	Z	13.6	9.7	11.8	24	271
NISSAN	ALTIMA	MID-SIZE	2.5	4	AV	X	8.7	6.2	7.6	37	175
NISSAN	ALTIMA	MID-SIZE	3.5	6	AV	X	10.3	7.4	9	31	207
NISSAN	ARMADA 4WD	SUV - STANDARD	5.6	8	A5	X	19.2	13.4	16.6	17	382
NISSAN	FRONTIER	PICKUP TRUCK - SMALL	2.5	4	A5	X	13.7	10.6	12.3	23	283
NISSAN	FRONTIER	PICKUP TRUCK - SMALL	2.5	4	M5	X	12.2	10.2	11.3	25	260
NISSAN	FRONTIER	PICKUP TRUCK - SMALL	4	6	A5	X	14.8	10.3	12.7	22	292
NISSAN	FRONTIER 4WD	PICKUP TRUCK - SMALL	4	6	A5	X	15.7	11.3	13.7	21	315
NISSAN	FRONTIER 4WD	PICKUP TRUCK - SMALL	4	6	M6	X	15	11.2	13.3	21	306
NISSAN	GT-R	SUBCOMPACT	3.8	6	AM6	Z	14.3	10.5	12.6	22	290
NISSAN	JUKE	STATION WAGON - SMALL	1.6	4	AV7	X	8.5	7.2	7.9	36	182
NISSAN	JUKE	STATION WAGON - SMALL	1.6	4	M6	X	8.4	6.9	7.7	37	177
NISSAN	JUKE AWD	STATION WAGON - SMALL	1.6	4	AV7	X	8.8	7.5	8.2	34	189
NISSAN	JUKE NISMO RS	STATION WAGON - SMALL	1.6	4	M6	Z	8.9	7.5	8.3	34	191
NISSAN	JUKE NISMO RS AWD	STATION WAGON - SMALL	1.6	4	AV8	Z	9.4	8.1	8.8	32	202
NISSAN	MICRA	COMPACT	1.6	4	A4	X	8.8	6.6	7.8	36	179
NISSAN	MICRA	COMPACT	1.6	4	M5	X	8.6	6.6	7.7	37	177
NISSAN	MURANO	STATION WAGON - MID-SIZE	3.5	6	AV7	X	11	8.2	9.8	29	225
NISSAN	MURANO AWD	STATION WAGON - MID-SIZE	3.5	6	AV7	X	11.2	8.3	9.9	29	228
NISSAN	NV200 CARGO VAN	SPECIAL PURPOSE VEHICLE	2	4	AV	X	9.7	9	9.4	30	216
NISSAN	PATHFINDER	SUV - SMALL	3.5	6	AV	X	11.9	8.6	10.4	27	239
NISSAN	PATHFINDER 4WD	SUV - SMALL	3.5	6	AV	X	12.1	8.9	10.7	26	246
NISSAN	PATHFINDER 4WD PLATINUM	SUV - SMALL	3.5	6	AV	X	12.7	9	11	26	253
NISSAN	PATHFINDER HYBRID 4WD	SUV - STANDARD	2.5	4	AV	X	9.1	8.5	8.8	32	202
NISSAN	QUEST	MINIVAN	3.5	6	AV	X	12	8.7	10.5	27	242
NISSAN	ROGUE	SUV - SMALL	2.5	4	AV	X	9.2	7.2	8.3	34	191
NISSAN	ROGUE AWD	SUV - SMALL	2.5	4	AV	X	9.5	7.4	8.5	33	196
NISSAN	TITAN	PICKUP TRUCK - STANDARD	5.6	8	A5	X	18.4	13.3	16.1	18	370
NISSAN	TITAN 4WD	PICKUP TRUCK - STANDARD	5.6	8	A5	X	19.7	14.3	17.2	16	396
NISSAN	SENTRA	MID-SIZE	1.8	4	AV	X	8	6.1	7.2	39	166
NISSAN	SENTRA	MID-SIZE	1.8	4	M6	X	8.9	6.6	7.9	36	182
NISSAN	VERSA	COMPACT	1.6	4	AV	X	7.5	6	6.8	42	156
NISSAN	VERSA	COMPACT	1.6	4	M5	X	8.6	6.5	7.7	37	177
NISSAN	XTERRA 4WD	SUV - SMALL	4	6	A5	X	16	12	14.2	20	327
NISSAN	XTERRA 4WD	SUV - SMALL	4	6	M6	X	16	12.3	14.4	20	331
PORSCHE	911 CARRERA	MINICOMPACT	3.4	6	AM7	Z	11.6	8.4	10.1	28	232
PORSCHE	911 CARRERA	MINICOMPACT	3.4	6	M7	Z	12.3	8.6	10.6	27	244
PORSCHE	911 CARRERA CABRIOLET	MINICOMPACT	3.4	6	AM7	Z	11.5	8.3	10.1	28	232
PORSCHE	911 CARRERA CABRIOLET	MINICOMPACT	3.4	6	M7	Z	12.3	8.7	10.7	26	246
PORSCHE	911 CARRERA 4	MINICOMPACT	3.4	6	AM7	Z	11.6	8.5	10.2	28	235
PORSCHE	911 CARRERA 4	MINICOMPACT	3.4	6	M7	Z	12.3	8.7	10.7	26	246
PORSCHE	911 CARRERA 4 CABRIOLET	MINICOMPACT	3.4	6	AM7	Z	11.9	8.7	10.5	27	242
PORSCHE	911 CARRERA 4 CABRIOLET	MINICOMPACT	3.4	6	M7	Z	12.5	9	10.9	26	251
PORSCHE	911 CARRERA 4 GTS	MINICOMPACT	3.8	6	AM7	Z	12.6	9.2	11.1	25	255
PORSCHE	911 CARRERA 4 GTS	MINICOMPACT	3.8	6	M7	Z	13	9.2	11.3	25	260
PORSCHE	911 CARRERA 4 GTS CABRIOLET	MINICOMPACT	3.8	6	AM7	Z	13.1	9.4	11.4	25	262
PORSCHE	911 CARRERA 4 GTS CABRIOLET	MINICOMPACT	3.8	6	M7	Z	13.4	9.3	11.6	24	267
PORSCHE	911 CARRERA 4S	MINICOMPACT	3.8	6	AM7	Z	12.2	8.9	10.7	26	246
PORSCHE	911 CARRERA 4S	MINICOMPACT	3.8	6	M7	Z	12.6	8.9	11	26	253
PORSCHE	911 CARRERA 4S CABRIOLET	MINICOMPACT	3.8	6	AM7	Z	12.5	9	11	26	253
PORSCHE	911 CARRERA 4S CABRIOLET	MINICOMPACT	3.8	6	M7	Z	12.9	9.2	11.2	25	258
PORSCHE	911 CARRERA GTS	MINICOMPACT	3.8	6	AM7	Z	12.6	9	11	26	253
PORSCHE	911 CARRERA GTS	MINICOMPACT	3.8	6	M7	Z	12.9	9	11.2	25	258
[truncated: 5,386 more rows]
